# Supplementary material for: Novel MiRNA and PhasiRNA Biogenesis Networks in Soybean Roots from Two Sister Lines That Are Resistant and Susceptible to SCN Race 4
Source: PLoS One. 2014 Oct 30;9(10):e110051. doi: 10.1371/journal.pone.0110051 (PMC4214822; doi:10.1371/journal.pone.0110051)
Supplement: Table S1 — Statistics of sRNA sequences from G. max. a: Redundancy(%) = 100-(Total unique high quality Reads/Total high quality Reads x 100); b: using soap2.0 aligner;c: Glycine max Genome were downlaod from Phytozome (http://www.phytozome.net/index.php),and the version is 9.0. (XLSX) [file pone.0110051.s006.xlsx]

## Sheet: Sheet1
Table 1 Statistics of sRNA sequences from G. max
sRNA	03-5373	03-5413
Total raw reads	8646746	6454458
High quality reads (size >= 18 nt)	7903242	5931837
Unique reads	2652176	2327464
Redundancy(%)a	66.4	60.8
sRNAs perfect matched b to genomec	6183648	4674540
%	78.24	78.8
Unique reads mapping to genome	1780070	1629796
%	67.12	70.02
a: Redundancy(%)=100-(Total unique high quality Reads/Total high quality Reads x 100)
b: using soap2.0 aligner；
c: Glycine max Genome were downlaod from Phytozome(http://www.phytozome.net/index.php),and the version is 8.0.
