# Supplementary material for: Novel MiRNA and PhasiRNA Biogenesis Networks in Soybean Roots from Two Sister Lines That Are Resistant and Susceptible to SCN Race 4
Source: PLoS One. 2014 Oct 30;9(10):e110051. doi: 10.1371/journal.pone.0110051 (PMC4214822; doi:10.1371/journal.pone.0110051)
Supplement: Table S2 — Known miRNAs identified in G. max. (XLSX) [file pone.0110051.s007.xlsx]

## Sheet: Table S2
Table S2: Known miRNAs identified in Glycine max
miRNA Name	5413	5413_RPM	5373	5373_RPM	miRNA Family
gma-miR1507a	50520	8562.71	60701	7683.67	miR1507
gma-miR1507b	221	37.4576	608	76.962
gma-miR1507c-3p	19	3.22034	37	4.68354
gma-miR1507c-5p	263	44.5763	400	50.6329
gma-miR1508a	0	0	0	0	miR1508
gma-miR1508b	5	0.847458	18	2.27848
gma-miR1508c	2290	388.136	10499	1328.99
gma-miR1509a	28127	4767.29	92282	11681.3	miR1509
gma-miR1509b	308	52.2034	503	63.6709
gma-miR1510a-3p	0	0	0	0	miR1510
gma-miR1510a-5p	1	0.169492	129	16.3291
gma-miR1510b-3p	1238	209.831	2542	321.772
gma-miR1510b-5p	1724	292.203	3036	384.304
gma-miR1511	1388	235.254	726	91.8987
gma-miR1512a	696	117.966	146	18.481	miR1512
gma-miR1512b	1296	219.661	845	106.962
gma-miR1512c	6	1.01695	1	0.126582
gma-miR1513a-3p	0	0	0	0	miR1513
gma-miR1513a-5p	2939	498.136	1147	145.19
gma-miR1513b	2939	498.136	1147	145.19
gma-miR1513c	5	0.847458	6	0.759494
gma-miR1513d	1195	202.542	842	106.582
gma-miR1514a	8	1.35593	24	3.03797	miR1514
gma-miR1514b	3	0.508475	12	1.51899
gma-miR1515a	727	123.22	2956	374.177	miR1515
gma-miR1515b	727	123.22	2956	374.177
gma-miR1516a-3p	0	0	0	0	miR1516
gma-miR1516a-5p	0	0	0	0
gma-miR1516b	0	0	0	0
gma-miR1516c	0	0	0	0
gma-miR1516d	0	0	0	0
gma-miR1517	0	0	0	0
gma-miR1518	0	0	0	0
gma-miR1519	0	0	0	0
gma-miR1520a	0	0	0	0	miR1520
gma-miR1520b	0	0	0	0
gma-miR1520c	0	0	0	0
gma-miR1520d	0	0	0	0
gma-miR1520e	0	0	0	0
gma-miR1520f	2	0.338983	1	0.126582
gma-miR1520g	3	0.508475	1	0.126582
gma-miR1520h	0	0	2	0.253165
gma-miR1520i	0	0	0	0
gma-miR1520j	2	0.338983	0	0
gma-miR1520k	1	0.169492	2	0.253165
gma-miR1520l	25	4.23729	7	0.886076
gma-miR1520m	0	0	1	0.126582
gma-miR1520n	6	1.01695	1	0.126582
gma-miR1520o	0	0	1	0.126582
gma-miR1520p	2	0.338983	2	0.253165
gma-miR1520q	2	0.338983	0	0
gma-miR1520r	0	0	1	0.126582
gma-miR1521a	0	0	0	0
gma-miR1521b	0	0	0	0
gma-miR1522	0	0	0	0
gma-miR1523a	2	0.338983	5	0.632911
gma-miR1523b	0	0	0	0
gma-miR1524	1	0.169492	5	0.632911
gma-miR1525	0	0	0	0
gma-miR1526	0	0	0	0
gma-miR1527	0	0	0	0
gma-miR1528	0	0	0	0
gma-miR1529	0	0	0	0
gma-miR1530	0	0	0	0
gma-miR1531	0	0	0	0
gma-miR1532	0	0	0	0
gma-miR1533	0	0	0	0
gma-miR1534	0	0	0	0
gma-miR1535a	1	0.169492	7	0.886076	miR1535
gma-miR1535b	181	30.678	1368	173.165
gma-miR1536	6	1.01695	9	1.13924
gma-miR156a	15663	2654.75	7977	1009.75	miR156
gma-miR156aa	155	26.2712	498	63.038
gma-miR156ab	0	0	0	0
gma-miR156b	0	0	0	0
gma-miR156c	10252	1737.63	9038	1144.05
gma-miR156d	10252	1737.63	9038	1144.05
gma-miR156e	10252	1737.63	9038	1144.05
gma-miR156f	0	0	0	0
gma-miR156g	533	90.339	574	72.6582
gma-miR156h	15663	2654.75	7977	1009.75
gma-miR156i	10252	1737.63	9038	1144.05
gma-miR156j	10252	1737.63	9038	1144.05
gma-miR156k	175	29.661	140	17.7215
gma-miR156l	10252	1737.63	9038	1144.05
gma-miR156m	10252	1737.63	9038	1144.05
gma-miR156n	175	29.661	140	17.7215
gma-miR156o	175	29.661	140	17.7215
gma-miR156p	0	0	3	0.379747
gma-miR156q	17	2.88136	63	7.97468
gma-miR156r	4	0.677966	0	0
gma-miR156s	17	2.88136	63	7.97468
gma-miR156t	0	0	3	0.379747
gma-miR156u	15663	2654.75	7977	1009.75
gma-miR156v	15663	2654.75	7977	1009.75
gma-miR156w	15663	2654.75	7977	1009.75
gma-miR156x	15663	2654.75	7977	1009.75
gma-miR156y	15663	2654.75	7977	1009.75
gma-miR156z	155	26.2712	498	63.038
gma-miR159a-3p	185353	31415.8	164134	20776.5	miR159
gma-miR159a-5p	312	52.8814	437	55.3165
gma-miR159b-3p	12949	2194.75	21356	2703.29
gma-miR159b-5p	1071	181.525	4708	595.949
gma-miR159c	985	166.949	2333	295.316
gma-miR159d	225	38.1356	4286	542.532
gma-miR159e-3p	185353	31415.8	164134	20776.5
gma-miR159e-5p	105	17.7966	400	50.6329
gma-miR159f-3p	12949	2194.75	21356	2703.29
gma-miR159f-5p	1071	181.525	4708	595.949
gma-miR160a-3p	103	17.4576	438	55.443	miR160
gma-miR160a-5p	2443	414.068	20327	2573.04
gma-miR160b	57	9.66102	351	44.4304
gma-miR160c	57	9.66102	351	44.4304
gma-miR160d	57	9.66102	351	44.4304
gma-miR160e	57	9.66102	351	44.4304
gma-miR160f	2443	414.068	20327	2573.04
gma-miR162a	26	4.40678	12	1.51899	miR162
gma-miR162b	3743	634.407	3254	411.899
gma-miR162c	3743	634.407	3254	411.899
gma-miR164a	2083	353.051	5279	668.228	miR164
gma-miR164b	17	2.88136	15	1.89873
gma-miR164c	17	2.88136	15	1.89873
gma-miR164d	17	2.88136	15	1.89873
gma-miR164e	2083	353.051	5279	668.228
gma-miR164f	2083	353.051	5279	668.228
gma-miR164g	2083	353.051	5279	668.228
gma-miR164h	2083	353.051	5279	668.228
gma-miR164i	2083	353.051	5279	668.228
gma-miR164j	2083	353.051	5279	668.228
gma-miR164k	2083	353.051	5279	668.228
gma-miR166a-3p	5718	969.153	31076	3933.67	miR166
gma-miR166a-5p	5457	924.915	7972	1009.11
gma-miR166b	5718	969.153	31076	3933.67
gma-miR166c-3p	5718	969.153	31076	3933.67
gma-miR166c-5p	5457	924.915	7972	1009.11
gma-miR166d	5718	969.153	31076	3933.67
gma-miR166e	5718	969.153	31076	3933.67
gma-miR166f	5718	969.153	31076	3933.67
gma-miR166g	5718	969.153	31076	3933.67
gma-miR166h-3p	6815	1155.08	15293	1935.82
gma-miR166h-5p	251	42.5424	544	68.8608
gma-miR166i-3p	5718	969.153	31076	3933.67
gma-miR166i-5p	1	0.169492	9	1.13924
gma-miR166j-3p	1631	276.441	6657	842.658
gma-miR166j-5p	251	42.5424	544	68.8608
gma-miR166k	6815	1155.08	15293	1935.82
gma-miR166l	5457	924.915	7972	1009.11
gma-miR166m	39	6.61017	4	0.506329
gma-miR166n	5718	969.153	31076	3933.67
gma-miR166o	5718	969.153	31076	3933.67
gma-miR166p	137	23.2203	828	104.81
gma-miR166q	137	23.2203	828	104.81
gma-miR166r	137	23.2203	828	104.81
gma-miR166s	137	23.2203	828	104.81
gma-miR166t	137	23.2203	828	104.81
gma-miR166u	303	51.3559	686	86.8354
gma-miR167a	129	21.8644	348	44.0506	miR167
gma-miR167b	129	21.8644	348	44.0506
gma-miR167c	1313	222.542	1559	197.342
gma-miR167d	129	21.8644	348	44.0506
gma-miR167e	1054	178.644	1072	135.696
gma-miR167f	1054	178.644	1072	135.696
gma-miR167g	39	6.61017	59	7.46835
gma-miR167h	0	0	0	0
gma-miR167i	0	0	0	0
gma-miR167j	1313	222.542	1559	197.342
gma-miR168a	7559	1281.19	9052	1145.82	miR168
gma-miR168b	59	10	87	11.0127
gma-miR169a	924	156.61	2692	340.759	miR169
gma-miR169b	6	1.01695	11	1.39241
gma-miR169c	1296	219.661	1541	195.063
gma-miR169d	624	105.763	436	55.1899
gma-miR169e	507	85.9322	504	63.7975
gma-miR169f	924	156.61	2692	340.759
gma-miR169g	924	156.61	2692	340.759
gma-miR169h	5	0.847458	1	0.126582
gma-miR169i-3p	2	0.338983	8	1.01266
gma-miR169i-5p	120	20.339	362	45.8228
gma-miR169j-3p	134	22.7119	229	28.9873
gma-miR169j-5p	600	101.695	1140	144.304
gma-miR169k	601	101.864	1417	179.367
gma-miR169l-3p	5	0.847458	15	1.89873
gma-miR169l-5p	601	101.864	1417	179.367
gma-miR169m	924	156.61	2692	340.759
gma-miR169n	8	1.35593	78	9.87342
gma-miR169o	75	12.7119	883	111.772
gma-miR169p	34	5.76271	25	3.16456
gma-miR169r	75	12.7119	883	111.772
gma-miR169s	4001	678.136	7968	1008.61
gma-miR169t	0	0	0	0
gma-miR169u	3	0.508475	9	1.13924
gma-miR169v	1	0.169492	20	2.53165
gma-miR171a	0	0	0	0	miR171
gma-miR171b-3p	141	23.8983	199	25.1899
gma-miR171b-5p	0	0	0	0
gma-miR171c-3p	34	5.76271	90	11.3924
gma-miR171c-5p	14	2.37288	38	4.81013
gma-miR171d	10	1.69492	36	4.55696
gma-miR171e	215	36.4407	444	56.2025
gma-miR171f	215	36.4407	444	56.2025
gma-miR171g	215	36.4407	444	56.2025
gma-miR171h	0	0	0	0
gma-miR171i-3p	3	0.508475	3	0.379747
gma-miR171i-5p	0	0	0	0
gma-miR171j-3p	215	36.4407	444	56.2025
gma-miR171j-5p	1	0.169492	2	0.253165
gma-miR171k-3p	170	28.8136	475	60.1266
gma-miR171k-5p	19	3.22034	315	39.8734
gma-miR171l	19	3.22034	315	39.8734
gma-miR171m	779	132.034	1528	193.418
gma-miR171n	227	38.4746	418	52.9114
gma-miR171o	34	5.76271	90	11.3924
gma-miR171p	227	38.4746	418	52.9114
gma-miR171q	34	5.76271	90	11.3924
gma-miR171r	53	8.98305	85	10.7595
gma-miR171s	53	8.98305	85	10.7595
gma-miR171t	779	132.034	1528	193.418
gma-miR171u	215	36.4407	444	56.2025
gma-miR172a	4460	755.932	5691	720.38	miR172
gma-miR172b-3p	4460	755.932	5691	720.38
gma-miR172b-5p	18	3.05085	29	3.67089
gma-miR172c	1271	215.424	80	10.1266
gma-miR172d	0	0	0	0
gma-miR172e	0	0	0	0
gma-miR172f	72	12.2034	118	14.9367
gma-miR172g	0	0	0	0
gma-miR172h-3p	4460	755.932	5691	720.38
gma-miR172h-5p	45	7.62712	52	6.58228
gma-miR172i-3p	482	81.6949	141	17.8481
gma-miR172i-5p	45	7.62712	52	6.58228
gma-miR172j	45	7.62712	52	6.58228
gma-miR172k	7	1.18644	7	0.886076
gma-miR172l	482	81.6949	141	17.8481
gma-miR2107	0	0	0	0
gma-miR2108a	1	0.169492	0	0
gma-miR2108b	0	0	0	0
gma-miR2109	28	4.74576	106	13.4177
gma-miR2111a	2	0.338983	61	7.72152	miR2111
gma-miR2111b	367	62.2034	1176	148.861
gma-miR2111c	367	62.2034	1176	148.861
gma-miR2111d	2	0.338983	61	7.72152
gma-miR2111e	367	62.2034	1176	148.861
gma-miR2111f	367	62.2034	1176	148.861
gma-miR2118a-3p	40	6.77966	136	17.2152	miR2118
gma-miR2118a-5p	1649	279.492	1987	251.519
gma-miR2118b-3p	40	6.77966	136	17.2152
gma-miR2118b-5p	1649	279.492	1987	251.519
gma-miR2119	256	43.3898	321	40.6329
gma-miR2606a	7	1.18644	10	1.26582	miR2606
gma-miR2606b	7	1.18644	10	1.26582
gma-miR319a	5798	982.712	5159	653.038	miR319
gma-miR319b	5798	982.712	5159	653.038
gma-miR319c	0	0	0	0
gma-miR319d	1308	221.695	1028	130.127
gma-miR319e	5798	982.712	5159	653.038
gma-miR319f	4	0.677966	28	3.5443
gma-miR319g	219	37.1186	196	24.8101
gma-miR319h	2937	497.797	2530	320.253
gma-miR319i	9	1.52542	5	0.632911
gma-miR319j	2937	497.797	2530	320.253
gma-miR319k	2937	497.797	2530	320.253
gma-miR319l	219	37.1186	196	24.8101
gma-miR319m	2937	497.797	2530	320.253
gma-miR319n	0	0	0	0
gma-miR3522	0	0	0	0
gma-miR390a-3p	50	8.47458	83	10.5063	miR390
gma-miR390a-5p	378	64.0678	1666	210.886
gma-miR390b-3p	0	0	0	0
gma-miR390b-5p	18	3.05085	231	29.2405
gma-miR390c	50	8.47458	83	10.5063
gma-miR390d	18	3.05085	231	29.2405
gma-miR390e	12	2.0339	129	16.3291
gma-miR390f	378	64.0678	1666	210.886
gma-miR390g	378	64.0678	1666	210.886
gma-miR393a	2	0.338983	128	16.2025	miR393
gma-miR393b	0	0	0	0
gma-miR393c	195	33.0508	1227	155.316
gma-miR393d	195	33.0508	1227	155.316
gma-miR393e	195	33.0508	1227	155.316
gma-miR393f	195	33.0508	1227	155.316
gma-miR393g	195	33.0508	1227	155.316
gma-miR393h	55	9.32203	1120	141.772
gma-miR393i	55	9.32203	1120	141.772
gma-miR393j	55	9.32203	1120	141.772
gma-miR393k	55	9.32203	1120	141.772
gma-miR394a-3p	1	0.169492	1	0.126582	miR394
gma-miR394a-5p	74	12.5424	112	14.1772
gma-miR394b-3p	5	0.847458	11	1.39241
gma-miR394b-5p	74	12.5424	112	14.1772
gma-miR394c-5p	74	12.5424	112	14.1772
gma-miR394d	74	12.5424	112	14.1772
gma-miR394e	74	12.5424	112	14.1772
gma-miR394f	74	12.5424	112	14.1772
gma-miR394g	74	12.5424	112	14.1772
gma-miR395a	771	130.678	546	69.1139	miR395
gma-miR395b	771	130.678	546	69.1139
gma-miR395c	771	130.678	546	69.1139
gma-miR395d	141	23.8983	22	2.78481
gma-miR395e	141	23.8983	22	2.78481
gma-miR395f	141	23.8983	22	2.78481
gma-miR395g	141	23.8983	22	2.78481
gma-miR395h	0	0	0	0
gma-miR395i	2	0.338983	0	0
gma-miR395j	2	0.338983	0	0
gma-miR395k	2	0.338983	0	0
gma-miR395l	2	0.338983	0	0
gma-miR395m	2	0.338983	0	0
gma-miR396a-3p	1938	328.475	2454	310.633	miR396
gma-miR396a-5p	89333	15141.2	116456	14741.3
gma-miR396b-3p	1630	276.271	1591	201.392
gma-miR396b-5p	39588	6709.83	47727	6041.39
gma-miR396c	39588	6709.83	47727	6041.39
gma-miR396d	5	0.847458	2	0.253165
gma-miR396e	58	9.83051	56	7.08861
gma-miR396f	0	0	0	0
gma-miR396g	0	0	0	0
gma-miR396h	96	16.2712	142	17.9747
gma-miR396i-3p	7506	1272.2	11557	1462.91
gma-miR396i-5p	89333	15141.2	116456	14741.3
gma-miR396j	117	19.8305	93	11.7722
gma-miR396k	1630	276.271	1591	201.392
gma-miR397a	115	19.4915	613	77.5949	miR397
gma-miR397b-3p	32	5.42373	14	1.77215
gma-miR397b-5p	115	19.4915	613	77.5949
gma-miR398a	358	60.678	4676	591.899	miR398
gma-miR398b	358	60.678	4676	591.899
gma-miR398c	102	17.2881	1046	132.405
gma-miR399a	100	16.9492	1237	156.582	miR399
gma-miR399b	100	16.9492	1237	156.582
gma-miR399c	100	16.9492	1237	156.582
gma-miR399d	62	10.5085	622	78.7342
gma-miR399e	62	10.5085	622	78.7342
gma-miR399f	62	10.5085	622	78.7342
gma-miR399g	62	10.5085	622	78.7342
gma-miR399h	100	16.9492	1237	156.582
gma-miR403a	118	20	232	29.3671	miR403
gma-miR403b	118	20	232	29.3671
gma-miR408a-3p	642	108.814	212	26.8354	miR408
gma-miR408a-5p	2	0.338983	3	0.379747
gma-miR408b-3p	642	108.814	212	26.8354
gma-miR408b-5p	10	1.69492	6	0.759494
gma-miR408c-3p	642	108.814	212	26.8354
gma-miR408c-5p	2	0.338983	3	0.379747
gma-miR408d	107	18.1356	43	5.44304
gma-miR4340	1	0.169492	0	0
gma-miR4341	1	0.169492	0	0
gma-miR4342	1	0.169492	1	0.126582
gma-miR4343a	0	0	1	0.126582
gma-miR4343b	0	0	0	0
gma-miR4344	1	0.169492	0	0
gma-miR4345	13	2.20339	2	0.253165
gma-miR4346	0	0	0	0
gma-miR4347	0	0	2	0.253165
gma-miR4348	0	0	0	0
gma-miR4349	6	1.01695	0	0
gma-miR4350	0	0	2	0.253165
gma-miR4351	8	1.35593	0	0
gma-miR4352a	0	0	0	0
gma-miR4352b	0	0	0	0
gma-miR4353	0	0	0	0
gma-miR4354	0	0	0	0
gma-miR4355	0	0	0	0
gma-miR4356	0	0	0	0
gma-miR4357	0	0	0	0
gma-miR4358	12	2.0339	7	0.886076
gma-miR4359a	0	0	0	0
gma-miR4359b	0	0	0	0
gma-miR4360	0	0	0	0
gma-miR4361	0	0	0	0
gma-miR4362	1	0.169492	1	0.126582
gma-miR4363	2	0.338983	0	0
gma-miR4364a	0	0	0	0	miR4364
gma-miR4364b	0	0	0	0
gma-miR4365	0	0	0	0
gma-miR4366	3	0.508475	1	0.126582
gma-miR4367	0	0	0	0
gma-miR4368a	0	0	0	0
gma-miR4368b	0	0	0	0
gma-miR4369	0	0	2	0.253165
gma-miR4370	2	0.338983	2	0.253165
gma-miR4371a	0	0	0	0
gma-miR4371b	2	0.338983	0	0
gma-miR4371c	0	0	0	0
gma-miR4372a	0	0	0	0	miR4372
gma-miR4372b	0	0	0	0
gma-miR4373	0	0	0	0
gma-miR4374a	0	0	0	0	miR4374
gma-miR4374b	42	7.11864	8	1.01266
gma-miR4375	0	0	1	0.126582
gma-miR4376-5p	0	0	0	0	miR4376
gma-miR4376a-3p	0	0	0	0
gma-miR4377	0	0	0	0
gma-miR4378a	0	0	0	0	miR4378
gma-miR4378b	1	0.169492	0	0
gma-miR4379	0	0	0	0
gma-miR4380a	0	0	0	0	miR4380
gma-miR4380b	1	0.169492	0	0
gma-miR4381	0	0	0	0
gma-miR4382	19	3.22034	33	4.17722
gma-miR4383	2	0.338983	0	0
gma-miR4384	0	0	0	0
gma-miR4385	2	0.338983	0	0
gma-miR4386	0	0	0	0
gma-miR4387a	5	0.847458	1	0.126582	miR4387
gma-miR4387b	0	0	1	0.126582
gma-miR4387c	1	0.169492	0	0
gma-miR4387d	0	0	0	0
gma-miR4387e	9	1.52542	50	6.32911
gma-miR4388	0	0	0	0
gma-miR4389	0	0	0	0
gma-miR4390	0	0	1	0.126582
gma-miR4391	0	0	0	0
gma-miR4392	0	0	0	0
gma-miR4393a	0	0	0	0
gma-miR4393b	0	0	0	0
gma-miR4394	2	0.338983	1	0.126582
gma-miR4395	0	0	2	0.253165
gma-miR4396	0	0	0	0
gma-miR4397-3p	92	15.5932	142	17.9747	miR4397
gma-miR4397-5p	135	22.8814	161	20.3797
gma-miR4398	0	0	0	0
gma-miR4399	0	0	1	0.126582
gma-miR4400	0	0	0	0
gma-miR4401a	0	0	0	0	miR4401
gma-miR4401b	1	0.169492	0	0
gma-miR4402	0	0	0	0
gma-miR4403	0	0	0	0
gma-miR4404	0	0	0	0
gma-miR4405	0	0	1	0.126582
gma-miR4406	0	0	0	0
gma-miR4407	0	0	0	0
gma-miR4408	6	1.01695	2	0.253165
gma-miR4409	12	2.0339	35	4.43038
gma-miR4410	3	0.508475	0	0
gma-miR4411	37	6.27119	30	3.79747
gma-miR4412-3p	9	1.52542	10	1.26582	miR4412
gma-miR4412-5p	1579	267.627	14097	1784.43
gma-miR4413a	5	0.847458	5	0.632911	miR4413
gma-miR4413b	109	18.4746	244	30.8861
gma-miR4414	1	0.169492	1	0.126582
gma-miR4415a-3p	708	120	818	103.544	miR4415
gma-miR4415a-5p	26	4.40678	43	5.44304
gma-miR4415b-3p	708	120	818	103.544
gma-miR4415b-5p	0	0	0	0
gma-miR4416a	0	0	1	0.126582	miR4416
gma-miR4416b	33	5.59322	20	2.53165
gma-miR4416c	38	6.44068	27	3.41772
gma-miR482a-3p	5	0.847458	7	0.886076	miR482
gma-miR482a-5p	50	8.47458	46	5.82278
gma-miR482b-3p	2000	338.983	2680	339.241
gma-miR482b-5p	749	126.949	1107	140.127
gma-miR482c-3p	13	2.20339	39	4.93671
gma-miR482c-5p	6	1.01695	2	0.253165
gma-miR482d-3p	2000	338.983	2680	339.241
gma-miR482d-5p	749	126.949	1107	140.127
gma-miR482e	1319	223.559	1598	202.278
gma-miR4992	0	0	1	0.126582
gma-miR4993	0	0	0	0
gma-miR4994	0	0	1	0.126582
gma-miR4995	0	0	0	0
gma-miR4996	3	0.508475	5	0.632911
gma-miR4997	0	0	3	0.379747
gma-miR4998	1	0.169492	0	0
gma-miR5030	0	0	0	0
gma-miR5031	0	0	0	0
gma-miR5032	0	0	0	0
gma-miR5033	0	0	0	0
gma-miR5034	1	0.169492	54	6.83544
gma-miR5035	0	0	0	0
gma-miR5036	8	1.35593	78	9.87342
gma-miR5037a	16	2.71186	7	0.886076	miR5037
gma-miR5037b	58	9.83051	91	11.519
gma-miR5037c	24	4.0678	26	3.29114
gma-miR5037d	45	7.62712	71	8.98734
gma-miR5038a	77	13.0508	119	15.0633	miR5038
gma-miR5038b	77	13.0508	119	15.0633
gma-miR5039	0	0	0	0
gma-miR5040	0	0	0	0
gma-miR5041	3	0.508475	7	0.886076
gma-miR5042	10	1.69492	134	16.962
gma-miR5043	8	1.35593	10	1.26582
gma-miR5044	35	5.9322	99	12.5316
gma-miR5225	78	13.2203	4	0.506329
gma-miR530a	2	0.338983	3	0.379747	miR530
gma-miR530b	96	16.2712	153	19.3671
gma-miR530c	96	16.2712	153	19.3671
gma-miR530d	96	16.2712	153	19.3671
gma-miR530e	96	16.2712	153	19.3671
gma-miR5368	1	0.169492	0	0
gma-miR5369	0	0	0	0
gma-miR5370	10	1.69492	12	1.51899
gma-miR5371-3p	3	0.508475	6	0.759494	miR5371
gma-miR5371-5p	1	0.169492	5	0.632911
gma-miR5372	2770	469.492	15222	1926.84
gma-miR5373	1002	169.831	2874	363.797
gma-miR5374	2086	353.559	1974	249.873
gma-miR5375	134	22.7119	322	40.7595
gma-miR5376	140	23.7288	20	2.53165
gma-miR5377	0	0	0	0
gma-miR5378	0	0	0	0
gma-miR5379	10	1.69492	1	0.126582
gma-miR5380a	4	0.677966	1	0.126582	miR5380
gma-miR5380b	4	0.677966	1	0.126582
gma-miR5559	4	0.677966	75	9.49367
gma-miR5667	4	0.677966	20	2.53165
gma-miR5668	10	1.69492	3	0.379747
gma-miR5669	13	2.20339	8	1.01266
gma-miR5670	0	0	0	0
gma-miR5671	147	24.9153	133	16.8354
gma-miR5672	6	1.01695	4	0.506329
gma-miR5673	0	0	0	0
gma-miR5674a	1125	190.678	3747	474.304	miR5674
gma-miR5674b	1125	190.678	3747	474.304
gma-miR5675	4	0.677966	3	0.379747
gma-miR5676	0	0	0	0
gma-miR5677	116	19.661	157	19.8734
gma-miR5678	0	0	0	0
gma-miR5679	17	2.88136	8	1.01266
gma-miR5761a	0	0	8	1.01266	miR5761
gma-miR5761b	0	0	8	1.01266
gma-miR5762	32	5.42373	80	10.1266
gma-miR5763a	0	0	0	0	miR5763
gma-miR5763b	0	0	0	0
gma-miR5763c	0	0	0	0
gma-miR5764	0	0	0	0
gma-miR5765	0	0	0	0
gma-miR5766	2	0.338983	0	0
gma-miR5767	8287	1404.58	10228	1294.68
gma-miR5768	5	0.847458	0	0
gma-miR5769	52	8.81356	65	8.22785
gma-miR5770a	159	26.9492	96	12.1519	miR5770
gma-miR5770b	15	2.54237	12	1.51899
gma-miR5771	0	0	2	0.253165
gma-miR5772	0	0	0	0
gma-miR5773	4	0.677966	4	0.506329
gma-miR5774a	0	0	0	0	miR5774
gma-miR5774b	0	0	0	0
gma-miR5775	0	0	0	0
gma-miR5776	26	4.40678	40	5.06329
gma-miR5777	0	0	1	0.126582
gma-miR5778	0	0	1	0.126582
gma-miR5779	5	0.847458	0	0
gma-miR5780	2	0.338983	0	0
gma-miR5781	0	0	0	0
gma-miR5782	1	0.169492	4	0.506329
gma-miR5783	0	0	0	0
gma-miR5784	48	8.13559	31	3.92405
gma-miR5785	0	0	0	0
gma-miR5786	0	0	1	0.126582
gma-miR6299	0	0	0	0
gma-miR6300	8709	1476.1	13038	1650.38
gma-miR828a	2	0.338983	4	0.506329	miR828
gma-miR828b	2	0.338983	4	0.506329
gma-miR862a	70	11.8644	0	0	miR862
gma-miR862b	64	10.8475	2	0.253165
