# Supplementary material for: Novel MiRNA and PhasiRNA Biogenesis Networks in Soybean Roots from Two Sister Lines That Are Resistant and Susceptible to SCN Race 4
Source: PLoS One. 2014 Oct 30;9(10):e110051. doi: 10.1371/journal.pone.0110051 (PMC4214822; doi:10.1371/journal.pone.0110051)
Supplement: Table S3 — miRNAs triggered secondary phasiRNAs and its targets. (XLS) [file pone.0110051.s008.xls]

## Sheet: tasiRNAs_simple
Table S3 miRNAs triggered phasiRNAs and its targets
miRNA	TASs	Target gene annotation	Matching secondary small RNA		secondary small RNA Target	Degradome_Locus	Degradome_Reads			Annotation
gma-miR390 triggered secondary small RNAs and its targets
gma-miR390	Glyma09g03731.1	unkown protein	TCTTGACCTTGTAAGACCTCA	Score: 1.5	Glyma11g15910.2	1960	104	104	1003	auxin response factor 4
gma-miR390	Glyma09g03731.1	unkown protein	TCTTGACCTTGTAAGACCTCA	Score: 1.5	Glyma11g15910.1	1957	104	104	1002	auxin response factor 4
gma-miR390	Glyma09g03731.1	unkown protein	TCTTGACCTTGTAAGACCTCA	Score: 1.5	Glyma12g07560.1	1944	104	104	937	auxin response factor 4
gma-miR390	Glyma09g03731.1	unkown protein	TCTTGACCTTGTAAGACCTCA	Score: 1.5	Glyma15g08540.2	1451	18	18	305	Transcriptional factor B3 family protein / auxin-responsive factor AUX/IAA-related
gma-miR390	Glyma09g03731.1	unkown protein	TCTTGACCTTGTAAGACCTTT	Score: 1.0	Glyma11g15910.2	1960	104	104	1003	auxin response factor 4
gma-miR390	Glyma09g03731.1	unkown protein	TCTTGACCTTGTAAGACCTTT	Score: 1.0	Glyma11g15910.1	1957	104	104	1002	auxin response factor 4
gma-miR390	Glyma09g03731.1	unkown protein	TCTTGACCTTGTAAGACCTTT	Score: 1.0	Glyma12g07560.1	1944	104	104	937	auxin response factor 4
gma-miR390	Glyma09g03731.1	unkown protein	TCTTGACCTTGTAAGACCTTT	Score: 0.8	Glyma15g08540.2	1451	18	18	305	Transcriptional factor B3 family protein / auxin-responsive factor AUX/IAA-related
gma-miR390	Glyma09g03731.1	unkown protein	AAAGAGAAGAGATAGGGTGTG	Score: 2.5	Glyma05g26790.3	269	39	39	247	basic pentacysteine1
gma-miR390	Glyma09g03731.1	unkown protein	AAAGAGAAGAGATAGGGTGTG	Score: 2.5	Glyma11g31410.1	133	32	32	354	ubiquitin-conjugating enzyme 28
gma-miR390	Glyma09g03731.1	unkown protein	GTTTTTCCCTTGGAGTCTTCT	Score: 2.5	Glyma04g12950.1	937	122	122	6639	ankyrin repeat-containing 2B
gma-miR390	Glyma09g03731.1	unkown protein	GTTTTTCCCTTGGAGTCTTCT	Score: 2.5	Glyma04g12950.2	1043	122	122	6644	ankyrin repeat-containing 2B
gma-miR390	Glyma09g03731.1	unkown protein	GTTTTTCCCTTGGAGTCTTCT	Score: 2.5	Glyma04g12950.3	937	122	122	3823	ankyrin repeat-containing 2B
gma-miR390	Glyma09g03731.1	unkown protein	GTTTTTCCCTTGGAGTCTTCT	Score: 2.5	Glyma06g47830.3	859	122	122	5832	ankyrin repeat-containing 2B
gma-miR390	Glyma09g03731.1	unkown protein	GTTTTTCCCTTGGAGTCTTCT	Score: 2.5	Glyma06g47830.4	1034	122	122	5848	ankyrin repeat-containing 2B
gma-miR390	Glyma09g03731.1	unkown protein	GTTTTTCCCTTGGAGTCTTCT	Score: 2.5	Glyma06g47830.1	824	122	122	5822	ankyrin repeat-containing 2B
gma-miR390	Glyma09g03731.1	unkown protein	GTAGTAGTAGTAAAAAGCTCA	Score: 2.2	Glyma08g22470.3	769	32	32	512	Ran BP2/NZF zinc finger-like superfamily protein
gma-miR393 triggered secondary small RNAs and its targets
gma-miR393	Glyma02g17170.1	Leucine Rich Repeat	CCAAGACTTAATGTTGAAGTC	Score: 2.2	Glyma05g32430.1	303	4	4	27	Transducin/WD40 repeat-like superfamily protein
gma-miR393	Glyma10g02630.2	Leucine Rich Repeat	CCAAGACTTAATGTCGAAGTC	Score: 1.8	Glyma05g32430.1	303	4	4	27	Transducin/WD40 repeat-like superfamily protein
gma-miR393	Glyma03g36770.1	Leucine Rich Repeat	TCTTCACTAAGGCTTGAGTGA	Score: 2.2	Glyma15g04960.1	959	3	3	43	Transducin/WD40 repeat-like superfamily protein
gma-miR393	Glyma03g36770.1	Leucine Rich Repeat	TCTTCACTAAGGCTTGAGTGA	Score: 2.2	Glyma15g04960.1	959	3	3	43	Transducin/WD40 repeat-like superfamily protein
gma-miR393	Glyma19g39420.1	Leucine Rich Repeat	TTTCTGACATCGATAATGGCA	Score: 2.5	Glyma13g35320.1	425	2	2	6	low-molecular-weight cysteine-rich 68
gma-miR393	Glyma19g39420.1	Leucine Rich Repeat	TTTCTGACATCGATAATGGCA	Score: 2.5	Glyma13g35320.3	422	2	2	6	low-molecular-weight cysteine-rich 66
gma-miR393	Glyma19g39420.1	Leucine Rich Repeat	TTTCTGACATCGATAATGGCA	Score: 2.5	Glyma13g35320.2	419	2	2	6	low-molecular-weight cysteine-rich 68
gma-miR393	Glyma10g02630.2	Leucine Rich Repeat	TGAGCCGTGGAATTTATGAGC	Score: 2.5	Glyma08g22360.1	1388	2	2	19	alpha/beta-Hydrolases superfamily protein
gma-miR393	Glyma02g17170.1	Leucine Rich Repeat	TTTTCTGACCCAGCAATTTAC	Score: 2.5	Glyma03g06144.1	936	2	2	8	Disease resistance protein (TIR-NBS-LRR class) family
gma-miR393	Glyma02g17170.1	Leucine Rich Repeat	TTTTCTGACCCAGCAATTTAC	Score: 2.5	Glyma03g06300.2	936	2	2	8	Disease resistance protein (TIR-NBS-LRR class) family
gma-miR1507 triggered secondary small RNAs and its targets
gma-miR1507	Glyma04g29220.3	NBS-LRR class protein	TTCTCTCATGTGGCTTTTGAT	Score: 2.0	Glyma13g31211.1	323	3	3	3	basic helix-loop-helix (bHLH) DNA-binding superfamily protein
gma-miR1507	Glyma04g29220.3	NBS-LRR class protein	TTCTCTCATGTGGCTTTTGAT	Score: 2.2	Glyma01g40860.2	1411	10	10	171	plastidial pyruvate kinase 3
gma-miR1507	Glyma04g29220.3	NBS-LRR class protein	TTCTCTCATGTGGCTTTTGAT	Score: 2.2	Glyma01g40860.3	1411	10	10	203	plastidial pyruvate kinase 3
gma-miR1507	Glyma04g29220.3	NBS-LRR class protein	GGGGGGAAAGAACCAAATGAT	Score: 2.5	Glyma18g43310.1	1414	3	3	67	UbiA prenyltransferase family protein
gma-miR1507	Glyma04g29220.3	NBS-LRR class protein	AATGAACATGTAACGGGTCCA	Score: 2.5	Glyma16g05780.1	1670	7	7	146	actin related protein 2
gma-miR1507	Glyma04g29220.3	NBS-LRR class protein	GAGGATGTGTGGCCATTATTT	Score: 2.5	Glyma14g06590.1	1735	3	3	21	ethylene-dependent gravitropism-deficient and yellow-green-like 2
gma-miR1507	Glyma04g29220.3	NBS-LRR class protein	GAGGATGTGTGGCCATTATTT	Score: 2.0	Glyma03g00863.2	1243	2	2	14	GDSL-like Lipase/Acylhydrolase superfamily protein
gma-miR1507	Glyma04g29220.3	NBS-LRR class protein	ACATTAACAACAAATTCATGA	Score: 2.5	Glyma19g25900.2	924	3	3	51	DHBP synthase RibB-like alpha/beta domain
gma-miR1507	Glyma04g29220.3	NBS-LRR class protein	ACATTAACAACAAATTCATGA	Score: 2.5	Glyma19g25900.1	994	3	3	55	DHBP synthase RibB-like alpha/beta domain
gma-miR1507	Glyma04g29220.3	NBS-LRR class protein	ACATTAACAACAAATTCATGA	Score: 2.5	Glyma16g06091.1	906	3	3	13	DHBP synthase RibB-like alpha/beta domain
gma-miR1510 triggered secondary small RNAs and its targets
gma-miR1510	Glyma16g27521.1	unkown protein	CAGAACCAAAAGAACCTTCTT	Score: 2.5	Glyma03g16224.1	371	12	12	43	disease resistance protein (TIR-NBS-LRR class), putative
gma-miR1510	Glyma16g27521.1	unkown protein	CAGAACCAAAAGAACCTTCTT	Score: 2.5	Glyma16g33590.2	1108	12	12	579	Disease resistance protein (TIR-NBS-LRR class) family
gma-miR1510	Glyma16g27521.1	unkown protein	CAGAACCAAAAGAACCTTCTT	Score: 2.5	Glyma16g33590.1	1103	12	12	582	Disease resistance protein (TIR-NBS-LRR class) family
gma-miR1510	Glyma16g27521.1	unkown protein	CAGAACCAAAAGAACCTTCTT	Score: 2.5	Glyma03g25621.1	2587	5	5	247	RNA-binding (RRM/RBD/RNP motifs) family protein
gma-miR1510	Glyma16g27521.1	unkown protein	CAGAACCAAAAGAACCTTCTT	Score: 2.5	Glyma07g13211.3	2571	5	5	116	RNA-binding (RRM/RBD/RNP motifs) family protein
gma-miR1510	Glyma16g27521.1	unkown protein	TTCTCTCACATTATCAAGAAA	Score: 2.5	Glyma09g21230.1	1921	5	5	71	Core-2/I-branching beta-1,6-N-acetylglucosaminyltransferase family protein
gma-miR1510	Glyma16g27521.1	unkown protein	TTCTCTCACATTATCAAGAAA	Score: 2.5	Glyma11g05451.1	1663	20	20	172	Tetratricopeptide repeat (TPR)-like superfamily protein
gma-miR1510	Glyma16g27521.1	unkown protein	TTCTCTCACATTATCAAGAAA	Score: 2.5	Glyma01g39830.4	3011	20	20	682	Tetratricopeptide repeat (TPR)-like superfamily protein
gma-miR1510	Glyma16g27521.1	unkown protein	TTCTCTCACATTATCAAGAAA	Score: 2.5	Glyma01g39830.3	3011	20	20	714	Tetratricopeptide repeat (TPR)-like superfamily protein
gma-miR1510	Glyma15g39642.3	unkown protein	AGAATGGGAGAATTGCGTCGA	Score: 2.5	Glyma15g01640.3	2484	8	8	302	UDP-Glycosyltransferase superfamily protein
gma-miR1510	Glyma15g39642.3	unkown protein	AGAATGGGAGAATTGCGTCGA	Score: 2.5	Glyma15g01640.4	2551	8	8	302	UDP-Glycosyltransferase superfamily protein
gma-miR1510	Glyma15g39642.3	unkown protein	AGAATGGGAGAATTGCGTCGA	Score: 2.5	Glyma15g01640.5	2704	8	8	302	UDP-Glycosyltransferase superfamily protein
gma-miR1510	Glyma15g39642.3	unkown protein	AGAATGGGAGAATTGCGTCGA	Score: 2.5	Glyma15g01640.6	2578	8	8	302	UDP-Glycosyltransferase superfamily protein
gma-miR1510	Glyma16g27521.1	unkown protein	TGGATCAACTTTGCCAGTTTT	Score: 2.5	Glyma18g08050.1	2998	7	7	304	Transducin/WD40 repeat-like superfamily protein
gma-miR1510	Glyma16g27521.1	unkown protein	TGGATCAACTTTGCCAGTTTT	Score: 2.5	Glyma18g08050.2	2827	7	7	295	Transducin/WD40 repeat-like superfamily protein
gma-miR1510	Glyma16g27521.1	unkown protein	ATATTGTGGGCAGAAACCGTG	Score: 2.5	Glyma09g41340.2	1404	44	44	1978	SOS3-interacting protein 1
gma-miR1510	Glyma16g27521.1	unkown protein	ATATTGTGGGCAGAAACCGTG	Score: 2.5	Glyma09g41340.3	1635	44	44	1976	SOS3-interacting protein 1
gma-miR1510	Glyma15g37276.1	unkown protein	CTATTTTTATAACGTGGGGGA	Score: 2.2	Glyma20g37180.1	2876	3	3	86	with no lysine (K) kinase 1
gma-miR1510	Glyma16g27521.1	unkown protein	TTCAAGAGCTTCTTTATGATT	Score: 2.5	Glyma17g08900.1	332	3	3	10	Adenine nucleotide alpha hydrolases-like superfamily protein
gma-miR1510	Glyma16g27521.1	unkown protein	GAAGGTTCTTTTGGTTCTGGA	Score: 2.5	Glyma18g49720.1	287	2	2	2	pectin methylesterase 31
gma-miR1510	Glyma16g27521.1	unkown protein	GAAGGTTCTTTTGGTTCTGGA	Score: 2.5	Glyma14g33800.4	401	7	7	113	bZIP transcription factor family protein
gma-miR1510	Glyma15g39642.3	unkown protein	TTCTCTGGGATGATGAAAGAA	Score: 2.5	Glyma19g34860.1	1406	4	4	43	Sugar isomerase (SIS) family protein
gma-miR1510	Glyma16g27521.1	unkown protein	TCTTGATAATGTGAGAGAAAA	Score: 2.5	Glyma08g26390.1	2036	2	2	3	Plant calmodulin-binding protein-related
gma-miR1510	Glyma16g27521.1	unkown protein	AGCAATCAAATTGTAAATTGC	Score: 0.8	Glyma16g27544.1	52	9	9	169	disease resistance protein (TIR-NBS-LRR class), putative
gma-miR1510	Glyma15g37276.1	unkown protein	TGTCAATGAAGGAATGGCAAT	Score: 2.5	Glyma01g42650.1	1660	3	3	16	myb domain protein 3r-5
gma-miR1510	Glyma16g27521.1	unkown protein	TTCATAATTGAGATAATCCAG	Score: 2.2	Glyma20g01680.1	5266	5	5	307	FORMS APLOID AND BINUCLEATE CELLS 1C
gma-miR1510	Glyma15g37276.1	unkown protein	TGATTTTCCACTCAAGTTGGA	Score: 2.5	Glyma13g40660.2	2136	3	3	21	Ankyrin repeat family protein
gma-miR1510	Glyma15g37276.1	unkown protein	TGATTTTCCACTCAAGTTGGA	Score: 2.5	Glyma13g40660.3	2131	3	3	21	Ankyrin repeat family protein
gma-miR1510	Glyma15g37276.1	unkown protein	TGATTTTCCACTCAAGTTGGA	Score: 2.5	Glyma13g40660.4	2116	3	3	21	Ankyrin repeat family protein
gma-miR1510	Glyma16g27521.1	unkown protein	TGCGATATCTGTCTGTGTAGT	Score: 2.5	Glyma17g14020.1	2123	6	6	174	Ubiquitin-like superfamily protein
gma-miR1510	Glyma16g27521.1	unkown protein	ATGGAACAAAGAATGTTGCCT	Score: 2.0	Glyma07g09380.2	971	4	4	107	Tesmin/TSO1-like CXC domain-containing protein
gma-miR1510	Glyma16g27521.1	unkown protein	ATGGAACAAAGAATGTTGCCT	Score: 2.0	Glyma07g09380.3	971	4	4	107	Tesmin/TSO1-like CXC domain-containing protein
gma-miR1510	Glyma15g39642.3	unkown protein	TCCAATCATTCATGATGCTGA	Score: 2.0	Glyma08g12320.2	590	4	4	204	myb-like HTH transcriptional regulator family protein
gma-miR1510	Glyma15g39642.3	unkown protein	TCCAATCATTCATGATGCTGA	Score: 2.0	Glyma08g12320.3	590	4	4	200	myb-like HTH transcriptional regulator family protein
gma-miR1510	Glyma16g27521.1	unkown protein	TTCTGGAAAACACTCAAGATT	Score: 2.2	Glyma03g16237.1	466	6	6	100	Disease resistance protein (TIR-NBS-LRR class) family
gma-miR1510	Glyma15g39642.3	unkown protein	AATTTGATGTAAGATTTGTAG	Score: 2.0	Glyma12g06150.1	2004	6	6	351	GTP-binding family protein
gma-miR1510	Glyma15g37276.1	unkown protein	ACCGATTACTTCCAAAGTCCA	Score: 2.0	Glyma13g26450.1	1267	4	4	72	Disease resistance protein (TIR-NBS-LRR class) family
gma-miR1510	Glyma15g37276.1	unkown protein	AACCTTTTTCTGGTTGAGTAT	Score: 2.5	Glyma10g21970.1	1956	3	3	112	curculin-like (mannose-binding) lectin family protein / PAN domain-containing protein
gma-miR1510	Glyma15g39642.3	unkown protein	CATCAAGAATAATGAGAACAT	Score: 2.2	Glyma16g09963.1	702	3	3	35	Disease resistance protein (TIR-NBS-LRR class) family
gma-miR1510	Glyma15g39642.3	unkown protein	CATCAAGAATAATGAGAACAT	Score: 2.2	Glyma16g09981.1	693	3	3	84	Disease resistance protein (TIR-NBS-LRR class) family
gma-miR1515 triggered secondary small RNAs and its targets
gma-miR1515	Glyma09g02920.2	SNF2 famliy protein	ATCTTTTCCCTCTTCACACTA	Score: 2.5	Glyma04g05091.1	1692	2	2	10	basic helix-loop-helix (bHLH) DNA-binding superfamily protein
gma-miR1515	Glyma09g02920.2	SNF2 famliy protein	ATCTTTTCCCTCTTCACACTA	Score: 2.5	Glyma04g05091.2	1692	2	2	10	basic helix-loop-helix (bHLH) DNA-binding superfamily protein
gma-miR1515	Glyma09g02920.2	SNF2 famliy protein	ATCTTTTCCCTCTTCACACTA	Score: 2.5	Glyma04g05091.3	1692	2	2	10	basic helix-loop-helix (bHLH) DNA-binding superfamily protein
gma-miR1515	Glyma09g02920.2	SNF2 famliy protein	TTGCTGATGTTGTTGAGGCAC	Score: 2.0	Glyma07g33600.3	511	13	13	163	abscisic acid responsive element-binding factor 1
gma-miR1515	Glyma09g02920.2	SNF2 famliy protein	TTGCTGATGTTGTTGAGGCAC	Score: 2.0	Glyma07g33600.5	834	13	13	221	abscisic acid responsive element-binding factor 1
gma-miR1515	Glyma09g02920.2	SNF2 famliy protein	TTGCTGATGTTGTTGAGGCAC	Score: 2.0	Glyma07g33600.4	511	13	13	175	abscisic acid responsive element-binding factor 1
gma-miR1515	Glyma09g02920.2	SNF2 famliy protein	CACAAAATGAAATTCAAACAA	Score: 2.5	Glyma19g04910.2	813	10	10	116	cyclin-dependent kinase-activating kinase assembly factor-related / CDK-activating kinase assembly factor-related
gma-miR1515	Glyma09g02920.2	SNF2 famliy protein	CACAAAATGAAATTCAAACAA	Score: 2.5	Glyma19g04910.3	1043	10	10	117	cyclin-dependent kinase-activating kinase assembly factor-related / CDK-activating kinase assembly factor-related
gma-miR1515	Glyma09g02920.2	SNF2 famliy protein	TCAAAACTGACTTTAATACCA	Score: 2.5	Glyma08g20900.2	590	9	9	506	ubiquitin-specific protease 7
gma-miR1515	Glyma09g02920.2	SNF2 famliy protein	ATCTTGCGATTTAATTTTCTT	Score: 2.0	Glyma19g39370.2	975	5	5	226	Flavin-containing monooxygenase family protein
gma-miR1515	Glyma09g02920.2	SNF2 famliy protein	TTGACTCAGGATTCAATAAGG	Score: 2.2	Glyma20g20920.1	1655	4	4	120	Nuclear transport factor 2 (NTF2) family protein with RNA binding (RRM-RBD-RNP motifs) domain
gma-miR1515	Glyma09g02920.2	SNF2 famliy protein	TTGACTCAGGATTCAATAAGG	Score: 2.2	Glyma20g20920.2	1649	4	4	118	Nuclear transport factor 2 (NTF2) family protein with RNA binding (RRM-RBD-RNP motifs) domain
gma-miR1515	Glyma09g02920.2	SNF2 famliy protein	TTGACTCAGGATTCAATAAGG	Score: 2.2	Glyma10g26640.1	1689	4	4	137	Nuclear transport factor 2 (NTF2) family protein with RNA binding (RRM-RBD-RNP motifs) domain
gma-miR1515	Glyma09g02920.2	SNF2 famliy protein	TTCTCAGGTTGAATGTCAAAG	Score: 2.5	Glyma13g05570.1	1246	6	6	113	SPX domain gene 4
gma-miR171 triggered secondary small RNAs and its targets
gma-miR171	Glyma01g33270.1	GRAS family transcription factor	CCGATTTTGAATATGAAACTA	Score: 2.0	Glyma01g36440.1	1617	15	15	421	phosphoserine aminotransferase
gma-miR171	Glyma01g33270.1	GRAS family transcription factor	TTGATTTTGATATTGGGTTTG	Score: 2.2	Glyma02g46550.1	506	3	3	20	MBOAT (membrane bound O-acyl transferase) family protein
gma-miR171	Glyma01g33270.1	GRAS family transcription factor	TTCCCACCAATGTAGTTCATG	Score: 2.5	Glyma11g34300.1	609	3	3	25	Protein of unknown function (DUF604)
gma-miR171	Glyma01g33270.1	GRAS family transcription factor	TTCCCACCAATGTAGTTCATG	Score: 2.5	Glyma18g04020.1	1101	3	3	71	Protein of unknown function (DUF604)
gma-miR171	Glyma01g33270.1	GRAS family transcription factor	GTTTCATATTCAAAATCGGAG	Score: 2.2	Glyma14g36511.1	3895	3	3	126	NB-ARC domain-containing disease resistance protein
gma-miR2118 triggered secondary small RNAs and its targets
gma-miR2118	Glyma05g33260.1	SGS3 family protein	TGATGAAGGGGATGAAGAGGA	Score: 2.5	Glyma07g04480.1	580	261	261	4761	lipoxygenase 3
gma-miR2118	Glyma05g33260.1	SGS3 family protein	CCATTTGCTCTTCTTACGAGT	Score: 2.5	Glyma20g31060.2	1122	3	3	40	Nucleic acid-binding proteins superfamily
gma-miR2118	Glyma05g33260.1	SGS3 family protein	AAAGGGGTCAAAAAGGGTGAA	Score: 2.5	Glyma01g05190.2	1820	4	4	90	myb domain protein 88
gma-miR2118	Glyma05g33260.1	SGS3 family protein	AAAGGGGTCAAAAAGGGTGAA	Score: 2.5	Glyma01g05190.3	1798	4	4	90	myb domain protein 88
gma-miR2118	Glyma05g33260.1	SGS3 family protein	ATCAGAATCATAATCATCACT	Score: 2.5	Glyma17g33680.1	460	4	4	50	glutamine dumper 1
gma-miR2118	Glyma05g33260.1	SGS3 family protein	ATCAGAATCATAATCATCACT	Score: 0.5	Glyma07g07190.1	1160	9	9	559	Erythronate-4-phosphate dehydrogenase family protein
gma-miR2118	Glyma05g33260.1	SGS3 family protein	ATCAGAATCATAATCATCACT	Score: 0.5	Glyma07g07221.1	782	9	9	420	Erythronate-4-phosphate dehydrogenase family protein
gma-miR2118	Glyma05g33260.1	SGS3 family protein	ATCAGAATCATAATCATCACT	Score: 2.5	Glyma09g26280.5	553	47	47	1297	phosphoprotein phosphatase inhibitors
gma-miR2118	Glyma05g33260.1	SGS3 family protein	ATCAGAATCATAATCATCACT	Score: 2.5	Glyma09g26280.3	260	47	47	1079	phosphoprotein phosphatase inhibitors
gma-miR2118	Glyma05g33260.1	SGS3 family protein	ATCAGAATCATAATCATCACT	Score: 2.5	Glyma09g26280.1	625	47	47	1404	phosphoprotein phosphatase inhibitors
gma-miR2118	Glyma05g33260.1	SGS3 family protein	ATCAGAATCATAATCATCACT	Score: 2.5	Glyma09g26280.4	582	47	47	1370	phosphoprotein phosphatase inhibitors
gma-miR2118	Glyma05g33260.1	SGS3 family protein	ATCAGAATCATAATCATCACT	Score: 0.5	Glyma16g03630.1	1012	9	9	390	Erythronate-4-phosphate dehydrogenase family protein
gma-miR2118	Glyma05g33260.1	SGS3 family protein	ATCTTTGGGTATAGTGACTGA	Score: 2.0	Glyma11g12060.1	36	4	4	70	salt tolerance homolog2
gma-miR2118	Glyma05g33260.1	SGS3 family protein	TAAGTGGAAAGGTTTAAAAGA	Score: 2.5	Glyma10g24590.2	1479	15	15	479	peroxisomal 3-ketoacyl-CoA thiolase 3
gma-miR2118	Glyma05g33260.1	SGS3 family protein	TAAGTGGAAAGGTTTAAAAGA	Score: 2.5	Glyma10g24590.1	1646	15	15	493	peroxisomal 3-ketoacyl-CoA thiolase 3
gma-miR2118	Glyma05g33260.1	SGS3 family protein	CTCTTCATCCCCTTCATCATC	Score: 2.5	Glyma19g39971.2	2895	2	2	9	SET domain protein 14
gma-miR2118	Glyma05g33260.1	SGS3 family protein	CTCTTCATCCCCTTCATCATC	Score: 2.5	Glyma19g39971.1	2898	2	2	9	SET domain protein 14
gma-miR2118	Glyma05g33260.1	SGS3 family protein	CTCTTCATCCCCTTCATCATC	Score: 1.5	Glyma08g00850.1	902	13	13	152	VQ motif-containing protein
gma-miR2118	Glyma05g33260.1	SGS3 family protein	AGGTGGTCCCGGTGCTATTGA	Score: 2.0	Glyma20g04870.2	1120	9	9	346	RING/FYVE/PHD zinc finger superfamily protein
gma-miR2118	Glyma05g33260.1	SGS3 family protein	AGGTGGTCCCGGTGCTATTGA	Score: 2.0	Glyma20g04870.1	1315	9	9	346	RING/FYVE/PHD zinc finger superfamily protein
gma-miR2118	Glyma05g33260.1	SGS3 family protein	CTTATCATTTTCATCCTGTTC	Score: 2.5	Glyma10g43090.1	547	15	15	554	CAX interacting protein 4
gma-miR2118	Glyma05g33260.1	SGS3 family protein	CTTATCATTTTCATCCTGTTC	Score: 2.5	Glyma20g23830.1	599	15	15	492	CAX interacting protein 4

## Sheet: tasiRNAs
5413_524_x455	Glyma09g03731.1	516
5413_771_x325	Glyma09g03731.1	705
5413_796_x315	Glyma05g33260.1	720
5413_2338_x141	Glyma05g33260.1	783
5413_2591_x131	Glyma09g03731.1	644
5413_2638_x129	Glyma09g03731.1	602
5413_2674_x128	Glyma05g33260.1	804
5413_2702_x127	Glyma16g27521.1	1377
5413_3182_x112	Glyma09g03731.1	581
5413_3640_x101	Glyma05g33260.1	867
5413_5229_x77	Glyma09g02920.2	3112
5413_5373_x75	Glyma09g03731.1	684
5413_6229_x67	Glyma05g33260.1	928
5413_6988_x61	Glyma04g29220.3	1255
5413_7376_x58	Glyma05g33260.1	846
5413_7863_x55	Glyma09g02920.2	3219
5413_8323_x53	Glyma09g03731.1	558
5413_8477_x52	Glyma05g33260.1	972
5413_11197_x41	Glyma09g02920.2	3114
5413_11770_x39	Glyma09g02920.2	3261
5413_11834_x39	Glyma09g03731.1	728
5413_12025_x38	Glyma05g33260.1	678
5413_12631_x36	Glyma05g33260.1	991
5413_12650_x36	Glyma04g29220.3	1108
5413_13169_x35	Glyma09g03731.1	665
5413_13363_x34	Glyma16g27521.1	1564
5413_13877_x33	Glyma16g27521.1	1522
5413_15459_x29	Glyma01g33270.1	1248
5413_15726_x29	Glyma09g02920.2	3175
5413_15863_x29	Glyma05g33260.1	825
5413_15913_x28	Glyma09g03731.1	623
5413_16303_x28	Glyma16g27521.1	1417
5413_16341_x28	Glyma01g33270.1	1250
5413_16494_x27	Glyma05g33260.1	781
5413_16501_x27	Glyma09g02920.2	3154
5413_16816_x27	Glyma04g29220.3	1234
5413_16867_x27	Glyma01g33270.1	1353
5413_18161_x25	Glyma05g33260.1	823
5413_18475_x24	Glyma09g03731.1	621
5413_19343_x23	Glyma01g33270.1	1395
5413_19653_x23	Glyma16g27521.1	1482
5413_19803_x22	Glyma09g02920.2	3135
5413_21458_x21	Glyma05g33260.1	741
5413_21812_x20	Glyma04g29220.3	1169
5413_22118_x20	Glyma04g29220.3	1129
5413_22675_x19	Glyma05g33260.1	886
5413_23643_x18	Glyma01g33270.1	1416
5413_23948_x18	Glyma05g33260.1	636
5413_24562_x17	Glyma04g29220.3	1148
5413_24580_x17	Glyma09g03731.1	539
5413_24601_x17	Glyma09g02920.2	3280
5413_24934_x17	Glyma15g14675.1	440
5413_25266_x17	Glyma05g33260.1	1098
5413_25496_x17	Glyma05g33260.1	699
5413_25748_x17	Glyma04g29220.3	1276
5413_26107_x16	Glyma16g27521.1	1438
5413_27270_x15	Glyma01g33270.1	1271
5413_27466_x15	Glyma01g33270.1	1292
5413_27854_x15	Glyma01g33270.1	1290
5413_28132_x15	Glyma16g27521.1	1440
5413_28976_x14	Glyma05g33260.1	1035
5413_29977_x14	Glyma09g03731.1	560
5413_30590_x13	Glyma05g33260.1	676
5413_31997_x13	Glyma15g37276.1	900
5413_32021_x13	Glyma05g33260.1	655
5413_32603_x12	Glyma05g33260.1	1392
5413_33163_x12	Glyma16g27521.1	2194
5413_33204_x12	Glyma01g33270.1	1437
5413_33242_x12	Glyma02g17170.1	1888
5413_33242_x12	Glyma10g02630.2	1915
5413_33688_x12	Glyma05g33260.1	907
5413_34198_x12	Glyma04g29220.3	1316
5413_35500_x11	Glyma09g02920.2	3196
5413_35498_x11	Glyma16g27521.1	1587
5413_35733_x11	Glyma05g33260.1	657
5413_36228_x11	Glyma01g33270.1	1712
5413_37024_x11	Glyma09g02920.2	3492
5413_38401_x10	Glyma09g02920.2	3238
5413_38547_x10	Glyma19g39420.1	1912
5413_38604_x10	Glyma02g17170.1	2014
5413_39022_x10	Glyma15g39642.3	845
5413_41752_x9	Glyma09g02920.2	3133
5413_42163_x9	Glyma16g27521.1	1356
5413_42178_x9	Glyma02g17170.1	1844
5413_42178_x9	Glyma10g02630.2	1871
5413_42338_x9	Glyma05g33260.1	718
5413_42463_x9	Glyma09g03731.1	495
5413_43034_x9	Glyma01g33270.1	1479
5413_43743_x9	Glyma09g02920.2	3364
5413_43757_x9	Glyma05g33260.1	1182
5413_43853_x9	Glyma16g27521.1	1774
5413_45071_x8	Glyma09g02920.2	3322
5413_45270_x8	Glyma02g17170.1	1865
5413_45270_x8	Glyma10g02630.2	1892
5413_47439_x8	Glyma15g39642.3	908
5413_47874_x8	Glyma09g03731.1	663
5413_49507_x7	Glyma16g27521.1	2068
5413_49570_x7	Glyma15g39642.3	950
5413_50110_x7	Glyma03g36770.1	1953
5413_50218_x7	Glyma05g33260.1	844
5413_50196_x7	Glyma15g39642.3	822
5413_50253_x7	Glyma09g02920.2	3513
5413_50417_x7	Glyma04g29220.3	1190
5413_50532_x7	Glyma04g29220.3	1192
5413_50619_x7	Glyma05g33260.1	970
5413_51793_x7	Glyma01g33270.1	1332
5413_52217_x7	Glyma09g02920.2	3177
5413_53382_x7	Glyma15g37276.1	1108
5413_53583_x7	Glyma09g02920.2	3282
5413_53816_x7	Glyma16g27521.1	1503
5413_54566_x7	Glyma15g37276.1	963
5413_55282_x6	Glyma05g33260.1	697
5413_56202_x6	Glyma16g27521.1	1732
5413_56841_x6	Glyma03g36770.1	1846
5413_56841_x6	Glyma19g39420.1	1828
5413_58544_x6	Glyma15g39642.3	1160
5413_60207_x6	Glyma04g29220.3	1379
5413_62892_x6	Glyma05g33260.1	592
5413_63035_x6	Glyma05g33260.1	1014
5413_63080_x6	Glyma15g37276.1	1066
5413_64181_x5	Glyma05g33260.1	447
5413_65565_x5	Glyma05g33260.1	993
5413_65890_x5	Glyma09g02920.2	3933
5413_66293_x5	Glyma15g39642.3	719
5413_67283_x5	Glyma09g02920.2	3828
5413_68415_x5	Glyma15g39642.3	759
5413_70829_x5	Glyma01g33270.1	1376
5413_71439_x5	Glyma15g14675.1	566
5413_72847_x5	Glyma09g02920.2	3450
5413_73554_x5	Glyma09g02920.2	3072
5413_74087_x5	Glyma09g02920.2	3156
5413_74621_x5	Glyma09g02920.2	3406
5413_74762_x5	Glyma09g03731.1	707
5413_74945_x5	Glyma16g27521.1	2280
5413_77185_x4	Glyma05g33260.1	760
5413_77894_x4	Glyma01g33270.1	1227
5413_78302_x4	Glyma01g33270.1	1691
5413_79783_x4	Glyma09g03731.1	854
5413_80609_x4	Glyma16g27521.1	1566
5413_80620_x4	Glyma09g02920.2	3889
5413_80945_x4	Glyma04g29220.3	1297
5413_82511_x4	Glyma05g33260.1	1266
5413_82702_x4	Glyma04g29220.3	1547
5413_84038_x4	Glyma01g33270.1	1460
5413_84351_x4	Glyma09g02920.2	3385
5413_85070_x4	Glyma09g03731.1	726
5413_85288_x4	Glyma09g02920.2	3366
5413_86188_x4	Glyma09g03731.1	537
5413_88328_x4	Glyma09g03731.1	579
5413_89350_x4	Glyma03g36770.1	1890
5413_89350_x4	Glyma02g17170.1	1825
5413_89350_x4	Glyma19g39420.1	1872
5413_89350_x4	Glyma10g02630.2	1852
5413_89771_x4	Glyma16g27521.1	1818
5413_89872_x4	Glyma15g39642.3	696
5413_90846_x4	Glyma09g02920.2	3532
5413_90940_x4	Glyma16g27521.1	2154
5413_93069_x4	Glyma15g39642.3	1664
5413_93479_x4	Glyma16g27521.1	1711
5413_95008_x4	Glyma15g39642.3	780
5413_95133_x4	Glyma15g39642.3	801
5413_96210_x4	Glyma09g02920.2	4036
5413_96606_x3	Glyma09g02920.2	3343
5413_97661_x3	Glyma05g33260.1	802
5413_98295_x3	Glyma09g02920.2	3427
5413_98769_x3	Glyma19g39420.1	1809
5413_100707_x3	Glyma05g33260.1	531
5413_101828_x3	Glyma09g02920.2	3765
5413_102089_x3	Glyma04g29220.3	2158
5413_102962_x3	Glyma16g27521.1	2217
5413_103377_x3	Glyma15g39642.3	864
5413_104356_x3	Glyma09g02920.2	3597
5413_105233_x3	Glyma16g27521.1	1398
5413_106225_x3	Glyma09g02920.2	3576
5413_108781_x3	Glyma04g29220.3	1967
5413_108972_x3	Glyma04g29220.3	1442
5413_110995_x3	Glyma03g36770.1	1867
5413_111594_x3	Glyma02g17170.1	1804
5413_112435_x3	Glyma15g39642.3	1118
5413_113920_x3	Glyma15g37276.1	1131
5413_114852_x3	Glyma05g33260.1	1054
5413_115501_x3	Glyma09g02920.2	4122
5413_116852_x3	Glyma16g27521.1	1669
5413_117273_x3	Glyma16g27521.1	1419
5413_117607_x3	Glyma05g33260.1	1497
5413_118733_x3	Glyma15g37276.1	1257
5413_124374_x3	Glyma15g39642.3	1347
5413_124947_x3	Glyma16g27521.1	2091
5413_126747_x3	Glyma16g27521.1	2133
5413_127899_x3	Glyma19g39420.1	1851
5413_127914_x3	Glyma05g33260.1	1033
5413_128890_x3	Glyma15g14675.1	797
5413_128917_x3	Glyma04g29220.3	2389
5413_129001_x3	Glyma04g29220.3	1232
5413_129223_x3	Glyma05g33260.1	615
5413_130465_x3	Glyma16g27521.1	1375
5413_132136_x3	Glyma19g39420.1	1891
5413_132136_x3	Glyma03g36770.1	1909
5413_132603_x3	Glyma04g29220.3	1591
5413_132713_x3	Glyma02g17170.1	1762
5413_132713_x3	Glyma10g02630.2	1789
5413_133667_x3	Glyma05g33260.1	1180
5413_134045_x3	Glyma05g33260.1	1665
5413_135011_x3	Glyma05g33260.1	1371
5413_136065_x3	Glyma15g39642.3	1431
5413_136659_x3	Glyma09g02920.2	4206
5413_136951_x3	Glyma15g14675.1	589
5413_137629_x3	Glyma01g33270.1	1605
5413_138027_x3	Glyma16g27521.1	1629
5413_138641_x3	Glyma16g27521.1	2488
5413_139500_x2	Glyma04g29220.3	1381
5413_145862_x2	Glyma04g29220.3	1946
5413_147121_x2	Glyma01g33270.1	1794
5413_149268_x2	Glyma01g33270.1	1626
5413_152913_x2	Glyma03g36770.1	2016
5413_152913_x2	Glyma19g39420.1	1998
5413_153661_x2	Glyma19g39420.1	1849
5413_154491_x2	Glyma05g33260.1	762
5413_157120_x2	Glyma01g33270.1	1584
5413_158338_x2	Glyma16g27521.1	3141
5413_159428_x2	Glyma16g27521.1	1797
5413_164791_x2	Glyma10g02630.2	1810
5413_165245_x2	Glyma09g03731.1	770
5413_167960_x2	Glyma16g27521.1	1965
5413_168457_x2	Glyma10g02630.2	1978
5413_168457_x2	Glyma02g17170.1	1951
5413_171540_x2	Glyma05g33260.1	529
5413_171962_x2	Glyma09g02920.2	3616
5413_176913_x2	Glyma04g29220.3	1654
5413_179056_x2	Glyma16g27521.1	1459
5413_182483_x2	Glyma15g39642.3	1263
5413_183373_x2	Glyma09g03731.1	1020
5413_183569_x2	Glyma04g29220.3	1885
5413_184439_x2	Glyma09g02920.2	4099
5413_188987_x2	Glyma05g33260.1	1896
5413_189771_x2	Glyma04g29220.3	1150
5413_189861_x2	Glyma15g37276.1	1129
5413_190696_x2	Glyma05g33260.1	1642
5413_194412_x2	Glyma04g29220.3	2368
5413_195669_x2	Glyma04g29220.3	2639
5413_199641_x2	Glyma05g33260.1	1707
5413_199721_x2	Glyma05g33260.1	1119
5413_202779_x2	Glyma01g33270.1	1859
5413_205096_x2	Glyma16g27521.1	1650
5413_208055_x2	Glyma04g29220.3	1211
5413_208639_x2	Glyma10g02630.2	1829
5413_211276_x2	Glyma01g33270.1	1208
5413_211642_x2	Glyma09g02920.2	3658
5413_211716_x2	Glyma02g17170.1	2096
5413_212074_x2	Glyma09g02920.2	3742
5413_212800_x2	Glyma09g03731.1	600
5413_214685_x2	Glyma15g39642.3	1223
5413_215797_x2	Glyma15g39642.3	1286
5413_219894_x2	Glyma16g27521.1	3435
5413_222111_x2	Glyma16g27521.1	1860
5413_222345_x2	Glyma15g39642.3	717
5413_225013_x2	Glyma03g36770.1	1930
5413_226486_x2	Glyma01g33270.1	1901
5413_226574_x2	Glyma09g02920.2	3259
5413_227317_x2	Glyma04g29220.3	1484
5413_229566_x2	Glyma05g33260.1	1539
5413_229659_x2	Glyma05g33260.1	1161
5413_231289_x2	Glyma15g14675.1	526
5413_235363_x2	Glyma04g29220.3	1463
5413_237743_x2	Glyma16g27521.1	1543
5413_238948_x2	Glyma16g27521.1	2110
5413_239334_x2	Glyma09g02920.2	3786
5413_246665_x2	Glyma01g33270.1	1733
5413_247299_x2	Glyma04g29220.3	1358
5413_250443_x2	Glyma19g39420.1	1935
5413_255196_x2	Glyma05g33260.1	1369
5413_258224_x2	Glyma01g33270.1	1500
5413_258808_x2	Glyma05g33260.1	949
5413_259817_x2	Glyma15g37276.1	1276
5413_262526_x2	Glyma09g02920.2	3910
5413_264698_x2	Glyma05g33260.1	382
5413_267856_x2	Glyma02g17170.1	2033
5413_271773_x2	Glyma15g37276.1	1192
5413_272251_x2	Glyma10g02630.2	1831
5413_273214_x2	Glyma05g33260.1	1789
5413_273821_x2	Glyma04g29220.3	1864
5413_275617_x2	Glyma16g27521.1	2047
5413_277925_x2	Glyma09g02920.2	4080
5413_281324_x2	Glyma09g03731.1	686
5413_283782_x2	Glyma09g02920.2	3429
5413_284593_x2	Glyma16g27521.1	1480
5413_284670_x2	Glyma09g02920.2	3469
5413_284753_x2	Glyma15g39642.3	782
5413_285546_x2	Glyma16g27521.1	2467
5413_288421_x1	Glyma15g39642.3	1391
5413_321654_x1	Glyma16g27521.1	1986
5413_380913_x1	Glyma16g27521.1	2131
5413_398249_x1	Glyma09g02920.2	3994
5413_402915_x1	Glyma15g39642.3	1139
5413_403124_x1	Glyma15g39642.3	1013
5413_408783_x1	Glyma16g27521.1	1585
5413_423159_x1	Glyma19g39420.1	1975
5413_423159_x1	Glyma03g36770.1	1993
5413_425991_x1	Glyma09g03731.1	264
5413_432531_x1	Glyma05g33260.1	1117
5413_432856_x1	Glyma05g33260.1	1159
5413_441420_x1	Glyma04g29220.3	4445
5413_445460_x1	Glyma09g02920.2	4183
5413_468995_x1	Glyma01g33270.1	1397
5413_476500_x1	Glyma05g33260.1	909
5413_488426_x1	Glyma15g39642.3	1181
5413_503201_x1	Glyma09g02920.2	3744
5413_518724_x1	Glyma05g33260.1	405
5413_542129_x1	Glyma15g39642.3	2040
5413_554716_x1	Glyma15g14675.1	776
5413_581415_x1	Glyma15g37276.1	1005
5413_591875_x1	Glyma05g33260.1	1600
5413_593923_x1	Glyma05g33260.1	1705
5413_607452_x1	Glyma09g02920.2	4435
5413_612714_x1	Glyma16g27521.1	2299
5413_628857_x1	Glyma16g27521.1	3372
5413_663824_x1	Glyma01g33270.1	1689
5413_665250_x1	Glyma09g03731.1	749
5413_675222_x1	Glyma16g27521.1	1881
5413_714685_x1	Glyma16g27521.1	1020
5413_726441_x1	Glyma09g02920.2	3240
5413_742561_x1	Glyma15g39642.3	2418
5413_751170_x1	Glyma15g39642.3	1032
5413_755072_x1	Glyma09g02920.2	3996
5413_756465_x1	Glyma16g27521.1	1734
5413_762389_x1	Glyma15g37276.1	919
5413_790020_x1	Glyma04g29220.3	4111
5413_804432_x1	Glyma09g02920.2	2314
5413_828232_x1	Glyma15g39642.3	761
5413_832632_x1	Glyma05g33260.1	550
5413_834658_x1	Glyma05g33260.1	739
5413_837146_x1	Glyma16g27521.1	1501
5413_839543_x1	Glyma15g37276.1	1003
5413_844071_x1	Glyma15g39642.3	1620
5413_860739_x1	Glyma05g33260.1	2022
5413_862803_x1	Glyma09g03731.1	1232
5413_881857_x1	Glyma09g02920.2	3954
5413_902292_x1	Glyma15g39642.3	1074
5413_908325_x1	Glyma04g29220.3	961
5413_922176_x1	Glyma02g17170.1	1802
5413_939054_x1	Glyma05g33260.1	1140
5413_953181_x1	Glyma03g36770.1	2037
5413_957244_x1	Glyma10g02630.2	2272
5413_959709_x1	Glyma04g29220.3	1673
5413_993236_x1	Glyma16g27521.1	1606
5413_996537_x1	Glyma04g29220.3	3985
5413_1025154_x1	Glyma16g27521.1	1461
5413_1029937_x1	Glyma02g17170.1	2329
5413_1033777_x1	Glyma09g02920.2	3868
5413_1038612_x1	Glyma16g27521.1	1396
5413_1041788_x1	Glyma02g17170.1	2161
5413_1058292_x1	Glyma15g39642.3	1475
5413_1063556_x1	Glyma15g39642.3	3615
5413_1066876_x1	Glyma09g03731.1	789
5413_1068577_x1	Glyma16g27521.1	2950
5413_1129011_x1	Glyma16g27521.1	2173
5413_1153366_x1	Glyma04g29220.3	1822
5413_1169713_x1	Glyma09g02920.2	3660
5413_1175258_x1	Glyma05g33260.1	1812
5413_1209702_x1	Glyma04g29220.3	2618
5413_1219834_x1	Glyma09g02920.2	3681
5413_1229137_x1	Glyma15g39642.3	2756
5413_1229473_x1	Glyma16g27521.1	2658
5413_1237467_x1	Glyma04g29220.3	2053
5413_1240067_x1	Glyma01g33270.1	1943
5413_1247342_x1	Glyma05g33260.1	951
5413_1247681_x1	Glyma05g33260.1	1308
5413_1250121_x1	Glyma05g33260.1	1201
5413_1260295_x1	Glyma05g33260.1	2587
5413_1281339_x1	Glyma15g39642.3	971
5413_1296520_x1	Glyma15g39642.3	1265
5413_1302875_x1	Glyma03g36770.1	1995
5413_1302875_x1	Glyma19g39420.1	1977
5413_1313924_x1	Glyma01g33270.1	1542
5413_1320589_x1	Glyma09g02920.2	4038
5413_1320798_x1	Glyma05g33260.1	1831
5413_1328631_x1	Glyma04g29220.3	1295
5413_1332820_x1	Glyma15g39642.3	969
5413_1339766_x1	Glyma15g39642.3	1454
5413_1361246_x1	Glyma09g02920.2	3952
5413_1367166_x1	Glyma04g29220.3	2914
5413_1389258_x1	Glyma04g29220.3	2177
5413_1395257_x1	Glyma15g39642.3	1116
5413_1431344_x1	Glyma05g33260.1	1495
5413_1431835_x1	Glyma15g39642.3	2880
5413_1435069_x1	Glyma15g37276.1	982
5413_1457471_x1	Glyma15g39642.3	1914
5413_1478769_x1	Glyma03g36770.1	2056
5413_1478769_x1	Glyma19g39420.1	2038
5413_1498789_x1	Glyma01g33270.1	1334
5413_1503775_x1	Glyma03g36770.1	1827
5413_1550466_x1	Glyma15g39642.3	1601
5413_1566276_x1	Glyma05g33260.1	510
5413_1580912_x1	Glyma16g27521.1	1627
5413_1598810_x1	Glyma15g37276.1	1339
5413_1605569_x1	Glyma15g39642.3	2378
5413_1611343_x1	Glyma09g02920.2	3490
5413_1625170_x1	Glyma03g36770.1	2182
5413_1633230_x1	Glyma09g02920.2	4101
5413_1645631_x1	Glyma15g39642.3	1580
5413_1647050_x1	Glyma15g37276.1	1843
5413_1656790_x1	Glyma01g33270.1	1269
5413_1707037_x1	Glyma01g33270.1	1647
5413_1713782_x1	Glyma15g14675.1	778
5413_1717419_x1	Glyma01g33270.1	1355
5413_1734694_x1	Glyma04g29220.3	1801
5413_1743089_x1	Glyma02g17170.1	1867
5413_1762349_x1	Glyma16g27521.1	1671
5413_1787242_x1	Glyma15g39642.3	738
5413_1795133_x1	Glyma16g27521.1	3624
5413_1798202_x1	Glyma16g27521.1	1524
5413_1823103_x1	Glyma16g27521.1	3771
5413_1828723_x1	Glyma09g02920.2	3217
5413_1830927_x1	Glyma09g02920.2	2568
5413_1833769_x1	Glyma05g33260.1	930
5413_1864850_x1	Glyma16g27521.1	3351
5413_1864923_x1	Glyma04g29220.3	1213
5413_1865329_x1	Glyma15g37276.1	1864
5413_1865479_x1	Glyma04g29220.3	1652
5413_1870925_x1	Glyma09g02920.2	3975
5413_1886605_x1	Glyma15g39642.3	3090
5413_1888228_x1	Glyma04g29220.3	2576
5413_1900103_x1	Glyma04g29220.3	3166
5413_1904337_x1	Glyma15g39642.3	2252
5413_1911129_x1	Glyma01g33270.1	2088
5413_1912874_x1	Glyma04g29220.3	2872
5413_1917442_x1	Glyma04g29220.3	3311
5413_1940722_x1	Glyma15g39642.3	2399
5413_1951070_x1	Glyma03g36770.1	1911
5413_1951070_x1	Glyma19g39420.1	1893
5413_1953759_x1	Glyma09g02920.2	4311
5413_1959594_x1	Glyma09g03731.1	894
5413_1961647_x1	Glyma04g29220.3	1568
5413_1962446_x1	Glyma04g29220.3	2473
5413_1971511_x1	Glyma01g33270.1	2132
5413_1972881_x1	Glyma05g33260.1	1852
5413_1983004_x1	Glyma16g27521.1	2803
5413_1985689_x1	Glyma02g17170.1	2056
5413_1985799_x1	Glyma15g39642.3	1284
5413_2002237_x1	Glyma09g02920.2	3574
5413_2002594_x1	Glyma16g27521.1	2341
5413_2047923_x1	Glyma19g39420.1	2061
5413_2054896_x1	Glyma15g39642.3	2189
5413_2061634_x1	Glyma05g33260.1	508
5413_2076856_x1	Glyma15g39642.3	1748
5413_2085002_x1	Glyma01g33270.1	2151
5413_2093068_x1	Glyma10g02630.2	2020
5413_2093664_x1	Glyma15g39642.3	1935
5413_2097386_x1	Glyma15g14675.1	692
5413_2098057_x1	Glyma09g02920.2	4332
5413_2111734_x1	Glyma04g29220.3	1549
5413_2114572_x1	Glyma04g29220.3	4298
5413_2118690_x1	Glyma15g37276.1	1318
5413_2121561_x1	Glyma01g33270.1	1796
5413_2130623_x1	Glyma04g29220.3	1171
5413_2171781_x1	Glyma09g03731.1	810
5413_2174604_x1	Glyma02g17170.1	2476
5413_2194316_x1	Glyma15g37276.1	1024
5413_2194964_x1	Glyma15g39642.3	1242
5413_2199311_x1	Glyma15g39642.3	1305
5413_2219819_x1	Glyma15g39642.3	885
5413_2222098_x1	Glyma16g27521.1	2404
5413_2224755_x1	Glyma04g29220.3	1675
5413_2239532_x1	Glyma04g29220.3	4300
5413_2244232_x1	Glyma04g29220.3	1633
5413_2278646_x1	Glyma09g03731.1	768
5413_2286631_x1	Glyma02g17170.1	1781
5413_2287981_x1	Glyma19g39420.1	2187
5413_2292213_x1	Glyma15g39642.3	2712
5413_2292674_x1	Glyma15g39642.3	1872
5413_2301951_x1	Glyma04g29220.3	2513
5413_2321928_x1	Glyma19g39420.1	1954
5413_2321928_x1	Glyma03g36770.1	1972

## Sheet: TASs
Glyma19g39420.1	miR393	1788
Glyma10g02630.2	miR393	1768
Glyma03g36770.1	miR393	1806
Glyma02g17170.1	miR393	1741
Glyma15g37276.1	miR1510	900
Glyma06g43850	miR1510
Glyma15g39642.3	miR1510	677
Glyma16g27521.1	miR1510	1356
Glyma01g33270.1	miR171	1208
Glyma04g29220.3	miR1507	1108
Glyma09g02920.2	miR1515	3072
Glyma14g23930	miR2109
Glyma05g33260.1	miR2118	636
Glyma09g03731.1	miR390	749
Glyma15g14675.1	miR390	589
AACCTTTTTCTGGTTGAGTAT
AATTTGATGTAAGATTTGTAG
ACCGATTACTTCCAAAGTCCA
AGAATGGGAGAATTGCGTCGA
AGAATGGGAGAATTGCGTCGA
AGAATGGGAGAATTGCGTCGA
AGAATGGGAGAATTGCGTCGA
AGCAATCAAATTGTAAATTGC
ATATTGTGGGCAGAAACCGTG
ATATTGTGGGCAGAAACCGTG
ATGGAACAAAGAATGTTGCCT
ATGGAACAAAGAATGTTGCCT
CAGAACCAAAAGAACCTTCTT
CAGAACCAAAAGAACCTTCTT
CAGAACCAAAAGAACCTTCTT
CAGAACCAAAAGAACCTTCTT
CAGAACCAAAAGAACCTTCTT
CATCAAGAATAATGAGAACAT
CATCAAGAATAATGAGAACAT
CTATTTTTATAACGTGGGGGA
GAAGGTTCTTTTGGTTCTGGA
GAAGGTTCTTTTGGTTCTGGA
TCCAATCATTCATGATGCTGA
TCCAATCATTCATGATGCTGA
TCTTGATAATGTGAGAGAAAA
TGATTTTCCACTCAAGTTGGA
TGATTTTCCACTCAAGTTGGA
TGATTTTCCACTCAAGTTGGA
TGCGATATCTGTCTGTGTAGT
TGGATCAACTTTGCCAGTTTT
TGGATCAACTTTGCCAGTTTT
TGTCAATGAAGGAATGGCAAT
TTCAAGAGCTTCTTTATGATT
TTCATAATTGAGATAATCCAG
TTCTCTCACATTATCAAGAAA
TTCTCTCACATTATCAAGAAA
TTCTCTCACATTATCAAGAAA
TTCTCTCACATTATCAAGAAA
TTCTCTGGGATGATGAAAGAA
TTCTGGAAAACACTCAAGATT

## Sheet: tasiRNAs_seq
5413_524_x455	TAGATGAAGAAAGAAAGGGTA
5413_771_x325	TGAGTTGGGTGGTAACGGGGA
5413_796_x315	TATGAAGAATGATAGTGTTGA
5413_2338_x141	TACGGATGATGATCTAATGAG
5413_2591_x131	TTTTGCTTTTGTGGAAGACCC
5413_2638_x129	TCTTGACCTTGTAAGACCTCA
5413_2674_x128	TGATGATTATGATTCTGATAC
5413_2702_x127	AATTTACAATTTGATTGCTGA
5413_3182_x112	TCTTGACCTTGTAAGACCTTT
5413_3640_x101	TAAGGATTTCTTTGAGAACTT
5413_5229_x77	TCATTGCATCTTTTAGTAGTT
5413_5373_x75	AAGAAGGAGATCAAACTCTAT
5413_6229_x67	ACAAGCTGTACAGTGCCACTG
5413_6988_x61	TTAGAAAGATCTTTGAAGCTT
5413_7376_x58	TCGTAAGAAGAGCAAATGGTT
5413_7863_x55	ATCACCATGAAGGTCTCCTTA
5413_8323_x53	AAGACTCCAAGGGAAAAACAA
5413_8477_x52	TTGGTACAGAGGACTGCAGCC
5413_11197_x41	CTACTAAAAGATGCAATGAGG
5413_11770_x39	TTTCTAATGCTGCCCTCTGTA
5413_11834_x39	CTTTCCTTCCTTGTCTATCCC
5413_12025_x38	TGATGATAGCCTGGTGAAGGG
5413_12631_x36	TTTGGCATGAGTAATCAGAGG
5413_12650_x36	TGGAATGAGGATCGTGAGCTG
5413_13169_x35	TGTATCACTATCCACTGATAT
5413_13363_x34	CAGAACCAAAAGAACCTTCTT
5413_13877_x33	TATTGGAATTGCTTCGTTGAT
5413_15459_x29	ATGTAGAAAGCAGCCCTCTGA
5413_15726_x29	TGACTGGCAGCATATTTTAAA
5413_15863_x29	TAGTCAAAAGAGCCACGAGAC
5413_15913_x28	CACCCTATCTCTTCTCTTTGT
5413_16303_x28	TTCTCTCACATTATCAAGAAA
5413_16341_x28	AGAGGGCTGCTTTCTACATGA
5413_16494_x27	CATTAGATCATCATCCGTATC
5413_16501_x27	AAAGAATCTCCAAGAGTCTCT
5413_16816_x27	ATTTTCTTAAAAGGTCTGGAT
5413_16867_x27	TCAGAAAAGGACTTATAAGCT
5413_18161_x25	CTCGTGGCTCTTTTGACTAGT
5413_18475_x24	AAAGAGAAGAGATAGGGTGTG
5413_19343_x23	TGGTTGCAAGTAAAATTGGCA
5413_19653_x23	TTCTAAAACAATTGGAGAGAA
5413_19803_x22	CCTTTCATTATGAGTCTCTAG
5413_21458_x21	TGATGAAGGGGATGAAGAGGA
5413_21812_x20	TTGTTACTATTATGATGCTCC
5413_22118_x20	TGGCTTAAACTGAAGAGCTTA
5413_22675_x19	TTCGATAGATAGGCCATCCAA
5413_23643_x18	TCCACAGCTTCAATGAGGGCT
5413_23948_x18	GAATTGGCAATCTATATCTGG
5413_24562_x17	CTTTACCTCCTTCCATGACTA
5413_24580_x17	TTCTACCACACTTTTCTCTTT
5413_24601_x17	CCAGAACTGCACCCTAACTTA
5413_24934_x17	TACAAGGTCAAGAAAAGGTCT
5413_25266_x17	TCCACCTGGGGAAGTATTTGG
5413_25496_x17	TGAAATTACAGAAGAGTCCCC
5413_25748_x17	TTCTCTCATGTGGCTTTTGAT
5413_26107_x16	CAATCCATTTTTAATTGAGTT
5413_27270_x15	AGGAGGCTTTGATGTCACTGC
5413_27466_x15	TTCATTCAAATGCTCACAGTT
5413_27854_x15	CTGTGAGCATTTGAATGAAGC
5413_28132_x15	CTCAATTAAAAATGGATTGGT
5413_28976_x14	GATCCATAGGGAGTTTGCTGA
5413_29977_x14	GTTTTTCCCTTGGAGTCTTCT
5413_30590_x13	CTTCACCAGGCTATCATCAAC
5413_31997_x13	TAAAACAACAGTAGCTCGTGG
5413_32021_x13	ACTCTTGGACTGCTTGGAGCC
5413_32603_x12	ACAAGGAACTGACCGAGATGC
5413_33163_x12	TTCAGGCTCTTCTGGTGATTC
5413_33204_x12	ACATGAATTCGGTCAAACCTT
5413_33242_x12	TACAGGACTGTTTCTGGGCCA
5413_33242_x12	TACAGGACTGTTTCTGGGCCA
5413_33688_x12	CCTTTCCGGTTCATTGATCTT
5413_34198_x12	CAATGGCTAACAACTCCCTAT
5413_35500_x11	TTATATGTTTTAAAAAGCTGT
5413_35498_x11	TGATGTTGACAAACCAGATCA
5413_35733_x11	CTCCAAGCAGTCCAAGAGTGT
5413_36228_x11	ATAACGAGGCAATTGCTGTGA
5413_37024_x11	CTGGTGGCGAAATATCTGCAT
5413_38401_x10	ATCTTTTCCCTCTTCACACTA
5413_38547_x10	TATAAAGCTTCTCAACTGGAC
5413_38604_x10	TGATGTGAGAATTGTTAGTGC
5413_39022_x10	AGAATGGGAGAATTGCGTCGA
5413_41752_x9	AGAGACTCATAATGAAAGGCC
5413_42163_x9	CAAAACAACACTTGCTCGAGC
5413_42178_x9	TACTCTCCGGCCTTGAATCTG
5413_42178_x9	TACTCTCCGGCCTTGAATCTG
5413_42338_x9	AACACTATCATTCTTCATAGG
5413_42463_x9	GTAGTAGTAGTAAAAAGCTCA
5413_43034_x9	AAAGATGACCACTGTACTCCA
5413_43743_x9	TCTAATTTTAAACTTTCAGGT
5413_43757_x9	CATTCAGAATACAAGGCTTGA
5413_43853_x9	TGGATCAACTTTGCCAGTTTT
5413_45071_x8	GCATGAGGATCAAAAGGCTCA
5413_45270_x8	TGTATAACTTCTCAACAGGAC
5413_45270_x8	TGTATAACTTCTCAACAGGAC
5413_47439_x8	ATTTGGAGTGAACTTGATTTG
5413_47874_x8	ATCAGTGGATAGTGATACAGG
5413_49507_x7	ATATTGTGGGCAGAAACCGTG
5413_49570_x7	GGTGATGAACACAATGGTTGC
5413_50110_x7	TACAGGACTGTTGCTGGGCCA
5413_50218_x7	CCATTTGCTCTTCTTACGAGT
5413_50196_x7	CTACTTTTGTCGTGTGTTCAA
5413_50253_x7	TGCTGTTTATGGATTGGGTTG
5413_50417_x7	TTGCCACGGTCCTACTACGTG
5413_50532_x7	CGTAGTAGGACCGTGGCAAAA
5413_50619_x7	CTGCAGTCCTCTGTACCAATC
5413_51793_x7	CCGATTTTGAATATGAAACTA
5413_52217_x7	TAAAATATGCTGCCAGTCAAC
5413_53382_x7	TTTGCTGCCAGAACCAAACTG
5413_53583_x7	AGTTAGGGTGCAGTTCTGGAC
5413_53816_x7	GGGTATTAAGTTAGGAAGTAT
5413_54566_x7	CTATTTTTATAACGTGGGGGA
5413_55282_x6	GGACTCTTCTGTAATTTCACC
5413_56202_x6	TTCAAGAGCTTCTTTATGATT
5413_56841_x6	TTTTCTGACCCAGTAGCTTAC
5413_56841_x6	TTTTCTGACCCAGTAGCTTAC
5413_58544_x6	CTTTTGATCACAGCCGTGGCA
5413_60207_x6	AGAGGCTGCCAATAGTTCTTA
5413_62892_x6	AATGACTGGATTAGAAGTCAC
5413_63035_x6	AAAGGGGTCAAAAAGGGTGAA
5413_63080_x6	TTTCAACTGCTTGGAATCGTT
5413_64181_x5	AGTTACTCGGAATGATGGAGG
5413_65565_x5	TCTGATTACTCATGCCAAAAC
5413_65890_x5	ATTTTGATAAGTTGTCTTCAT
5413_66293_x5	AATGATGGCTCGTTTGGTGCT
5413_67283_x5	TGAATAATGATTGTTATGCAT
5413_68415_x5	TTTCCACATTTGGAGAACTGG
5413_70829_x5	TATCACCTGTACTTCAGTTTG
5413_71439_x5	CAAGGAAGGAAAGTATGAGTT
5413_72847_x5	TTGCTGATGTTGTTGAGGCAC
5413_73554_x5	CACAAAATGAAATTCAAACAA
5413_74087_x5	AGACTCTTGGAGATTCTTTTT
5413_74621_x5	TTTCCGTGAACATAAATTTTT
5413_74762_x5	CCCGTTACCACCCAACTCATA
5413_74945_x5	TAGAATTCAAATGATAGCTCT
5413_77185_x4	TTCCATAGCATCAAACCCTTC
5413_77894_x4	AAAGGCTTACCTATAGGGGAG
5413_78302_x4	CACTGCTTGGTCAATTCTTTG
5413_79783_x4	TAGAAATTAATTAAGGACCTT
5413_80609_x4	GAAGGTTCTTTTGGTTCTGGA
5413_80620_x4	TTATGCAGTTCTTGTGAGGCA
5413_80945_x4	GGGGGGAAAGAACCAAATGAT
5413_82511_x4	ATATGATGCTGTGAAAGCTCG
5413_82702_x4	CTTTGGGAAATAATGAACAGT
5413_84038_x4	TTGATTTTGATATTGGGTTTG
5413_84351_x4	TTCCCCTTGATAACCAGCTCT
5413_85070_x4	GATAGACAAGGAAGGAAAGTA
5413_85288_x4	CTGAAAGTTTAAAATTAGAAG
5413_86188_x4	AGAGAAAAGTGTGGTAGAAAT
5413_88328_x4	AGGTCTTACAAGGTCAAGAAG
5413_89350_x4	ATTGATGAAAGAGGACCTCCA
5413_89350_x4	ATTGATGAAAGAGGACCTCCA
5413_89350_x4	ATTGATGAAAGAGGACCTCCA
5413_89350_x4	ATTGATGAAAGAGGACCTCCA
5413_89771_x4	TGCAGTAACTTATGCTTCTGG
5413_89872_x4	TCACTTGCCAAGCTAACTCAT
5413_90846_x4	TCAAAACTGACTTTAATACCA
5413_90940_x4	TGACTTGATTGAAGACATGGG
5413_93069_x4	TTCTCTGGGATGATGAAAGAA
5413_93479_x4	TAACCCATGAACCTCGTATAT
5413_95008_x4	CAACAATTTGGTCTTGGACAT
5413_95133_x4	GATTTTTACCACATATAGCTA
5413_96210_x4	TTATTGAATCCTGAGTCAACA
5413_96606_x3	TTATCCCCAGGAATGGTCCAG
5413_97661_x3	ATCAGAATCATAATCATCACT
5413_98295_x3	ATCTTGCGATTTAATTTTCTT
5413_98769_x3	TCGGTGAGTTATGGAGCATGT
5413_100707_x3	TGCTGGCAGAGGAAATGGAAG
5413_101828_x3	ATTTGTACAATGAATATCCTG
5413_102089_x3	TGTTTAAAACTCAAAGAATTA
5413_102962_x3	TCGCAGTAGGTTATGGTGTCC
5413_103377_x3	TGTTCTGTGCTTTTATCCTTC
5413_104356_x3	TGTTAAATGTCAGATTCCTAG
5413_105233_x3	TCAATTTGAAGTATTGTGTTT
5413_106225_x3	TTGACATTCAACCTGAGAAAC
5413_108781_x3	TCAGGCTCAAAAGAAAAGGAA
5413_108972_x3	TCTGTGAAAACTCAACTTCCT
5413_110995_x3	CTTCAACGTTGAGTCTGGGCA
5413_111594_x3	CCAAGACTTAATGTTGAAGTC
5413_112435_x3	CCAATTGCAGAAGAAGTGGCA
5413_113920_x3	CATCATTACAGCTCGGAATAA
5413_114852_x3	CAGTTCCTCTTCCAAAAGCTC
5413_115501_x3	TCCATCCCATCCGAGAGTTGA
5413_116852_x3	TAGTAAATGTCTGTTTCGAGT
5413_117273_x3	TCTTGATAATGTGAGAGAAAA
5413_117607_x3	CTTTTTCAACAGACATTGCCA
5413_118733_x3	TGTTAGTGCTGATTATGTGAC
5413_124374_x3	TGAGGATATGATTTAGTCCAA
5413_124947_x3	TATAGGAGTGTTGATCGACAA
5413_126747_x3	CTTTGGTAACGTGACATTGCA
5413_127899_x3	CCAAGACTCAACGTTGAAGTC
5413_127914_x3	AGCAAACTCCCTATGGATCTT
5413_128890_x3	TAATATACCCCAATTGTTGTA
5413_128917_x3	CGAGATAATGCTGAAGAGGTT
5413_129001_x3	CCAGACCTTTTAAGAAAATGG
5413_129223_x3	ACCTCCCCTCGAGCATGGGTG
5413_130465_x3	AGCAATCAAATTGTAAATTGC
5413_132136_x3	AATCATCTGGCCTTGAATCTG
5413_132136_x3	AATCATCTGGCCTTGAATCTG
5413_132603_x3	CTCATTCAATTATGGTTAGCT
5413_132713_x3	TTGGTGAGTTATGGAGCATGT
5413_132713_x3	TTGGTGAGTTATGGAGCATGT
5413_133667_x3	AAGCCTTGTATTCTGAATGAC
5413_134045_x3	ATCTTTGGGTATAGTGACTGA
5413_135011_x3	TCTACACAAGCACTTTGCAGA
5413_136065_x3	TGTAATGTGTGTCTCTTGCCT
5413_136659_x3	TTACTAATTATAGAATGAAGG
5413_136951_x3	TATCCCTCCTGAGCTGTTCCA
5413_137629_x3	TTGGCGTATTGGATCAAATTC
5413_138027_x3	GATGGATTGGTTTGGTTCTGG
5413_138641_x3	TAACTGTAGTGAGACAAGTTT
5413_139500_x2	AGAACTATTGGCAGCCTCTTG
5413_145862_x2	AATGAACATGTAACGGGTCCA
5413_147121_x2	ACCTTTGGCCTGAGCTGCTTC
5413_149268_x2	TCGAATGACACGTTGATGTCC
5413_152913_x2	TCTTCACTAAGGCTTGAGTGA
5413_152913_x2	TCTTCACTAAGGCTTGAGTGA
5413_153661_x2	CTTCAACGTTGAGTCTTGGCA
5413_154491_x2	AGGGTTTGATGCTATGGAAGA
5413_157120_x2	TCTCTAGTGAAATTGAGCTCA
5413_158338_x2	TTTGTTTTCCAATGTGAAAGA
5413_159428_x2	CTATGTGAACATTTTAAACCG
5413_164791_x2	AAACTGCTGGGTCAGAAACTG
5413_165245_x2	TTAATTTGGCCTACCATATAT
5413_167960_x2	TTTTGATTCTTTAGAGGAATA
5413_168457_x2	TCTGCATTAAGGATTTCTTGA
5413_168457_x2	TCTGCATTAAGGATTTCTTGA
5413_171540_x2	TCCATTTCCTCTGCCAGCAGG
5413_171962_x2	GAGTATTTTAATTGTGATTCT
5413_176913_x2	GATGTTGGACATGAGTACTTC
5413_179056_x2	AAGTGTCTCTTGGAGATGCAC
5413_182483_x2	TCAAAGCAGGGTAGACATTAT
5413_183373_x2	CCAACCATGATGCTGCACGAA
5413_183569_x2	TCTTCCTACAAGTTAAGGACA
5413_184439_x2	TTCAATGTTTCTGGTGTCACA
5413_188987_x2	TTTAAATGAAGAGGAAGGGAG
5413_189771_x2	GTCATGGAAGGAGGTAAAGGG
5413_189861_x2	ATTCCGAGCTGTAATGATGAC
5413_190696_x2	TTCAAGAGCTTTTGTTTGTTT
5413_194412_x2	ATTAAATGGTTGGATTCCCTG
5413_195669_x2	TCAAGAGTGACGAGAGATTCC
5413_199641_x2	AGAAAATCGCATTGTGAGGTT
5413_199721_x2	TAAGTGGAAAGGTTTAAAAGA
5413_202779_x2	TTCCCACCAATGTAGTTCATG
5413_205096_x2	TAGCAGAGTCATCATTACCAC
5413_208055_x2	GAGGATGTGTGGCCATTATTT
5413_208639_x2	CTTCGACATTAAGTCTTGGCA
5413_211276_x2	CGCGGCTCAATCACCAGCTCT
5413_211642_x2	CCATGGGTTAGGGCTTCCACT
5413_211716_x2	TTATAGCTCAAACACCAACCA
5413_212074_x2	CAAGTAATCAGATAATCCAAA
5413_212800_x2	AGGTCTTACAAGGTCAAGAAA
5413_214685_x2	CTAAAACAACTAAAGGAATTT
5413_215797_x2	TTAAGTTATGATTTTTTAGAT
5413_219894_x2	CATAGAAGAATTGATTGTAGA
5413_222111_x2	AATTGGCTCCAACTTGATTGG
5413_222345_x2	CACCAAACGAGCCATCATTCT
5413_225013_x2	TATAAAGCTTCTCAACAGGAC
5413_226486_x2	TGCTCGAATCTCTGGATGCGG
5413_226574_x2	CAGAGGGCAGCATTAGAAATG
5413_227317_x2	TCAGTTTTAGGATTGCAAAGA
5413_229566_x2	TGACATGAGATCATACCAGGA
5413_229659_x2	AGTTTGGCCTCCGATGGTTGT
5413_231289_x2	TGATGTAGAGTTTGATCTCCT
5413_235363_x2	TCTTATCCTTCTGCAGATCTA
5413_237743_x2	TCGGTGGAGCCTATGCTTTAT
5413_238948_x2	ATCAATCTTTATGAGAGATTT
5413_239334_x2	GCATGTCACCTGGGCAGTTGA
5413_246665_x2	ATATGCCGGTTTCAAGCTTCA
5413_247299_x2	TGGCAAGGGGAACCCCAGCAC
5413_250443_x2	TACAGGACTATTGCCGGGCCA
5413_255196_x2	TGCAAAGTGCTTGTGTAGACG
5413_258224_x2	CTCAAGGCAAGCTCTTGCATA
5413_258808_x2	AATAGCACCGGGACCACCTCG
5413_259817_x2	CTCGACACGGTTAAAGATGGT
5413_262526_x2	TTAAGTGTGACAGCAATGTGC
5413_264698_x2	AACCGGAGGACTCCATGGTTT
5413_267856_x2	GCATTCTGGGCATGTACCTGC
5413_271773_x2	TGTCTTACTGAACCTTTCTAC
5413_272251_x2	CCAAGACTTAATGTCGAAGTC
5413_273214_x2	AATGATTCTGATCTGTTCCTT
5413_273821_x2	TTACATTTTGCAAAGACATCA
5413_275617_x2	ATGACTAAAAAGTATTTCTTT
5413_277925_x2	GGCCACTTTTGGAACCCCTTG
5413_281324_x2	AGAGTTTGATCTCCTTCTTTC
5413_283782_x2	GAAAATTAAATCGCAAGATTA
5413_284593_x2	CTCTCCAATTGTTTTAGAAAG
5413_284670_x2	CTGAGGAAGGCACCAATTAGT
5413_284753_x2	GTCCAAGACCAAATTGTTGTA
5413_285546_x2	CTTCGGATTAAAATCAAATGG
5413_288421_x1	TGGGGGTTGGGCTTTTATGGT
5413_321654_x1	TGAACAGAATATTTTTCTTGA
5413_380913_x1	CAATGTCACGTTACCAAAGCA
5413_398249_x1	TCTATAATGTCTCCAAGTACC
5413_402915_x1	AAATGTTGTGCTGGTTTGCCT
5413_403124_x1	ATGGACACTCAAAAAGATTTT
5413_408783_x1	ATCTGGTTTGTCAACATCATC
5413_423159_x1	CATCTTCCATTGTCCACACAA
5413_423159_x1	CATCTTCCATTGTCCACACAA
5413_425991_x1	CCTTTGATGAAAAACCCGTCT
5413_432531_x1	TTTTAAACCTTTCCACTTACC
5413_432856_x1	AACCATCGGAGGCCAAACTAT
5413_441420_x1	TTGTACCAAAAGCTTTCTGAA
5413_445460_x1	CCATCTTTGCGAGACACGTCC
5413_468995_x1	CCAATTTTACTTGCAACCAAG
5413_476500_x1	GATCAATGAACCGGAAAGGCA
5413_488426_x1	AAGGGTTTGAGAAAAAAGGAA
5413_503201_x1	TGGATTATCTGATTACTTGGC
5413_518724_x1	TAATTCTAGACCCACTGGAAA
5413_542129_x1	TCTGTAACTCACTTAAACTAG
5413_554716_x1	CTCTCTTGGAAGCCATGGTCT
5413_581415_x1	TGTCAATGAAGGAATGGCAAT
5413_591875_x1	CTTCAAATAAATAAGCAGCTG
5413_593923_x1	CCTCACAATGCGATTTTCTTC
5413_607452_x1	TTGAGGGACTATAAACATATT
5413_612714_x1	TTCATAATTGAGATAATCCAG
5413_628857_x1	TTTAAGGAAGCTTCTTTTATG
5413_663824_x1	AAGAATTGACCAAGCAGTGGA
5413_665250_x1	TCCTGAGCTGTTCCAATTTAA
5413_675222_x1	AAAAAGGATAGAAGAATGGGA
5413_714685_x1	TGTACGACATCAAAGAGGTAG
5413_726441_x1	GTGTGAAGAGGGAAAAGATCA
5413_742561_x1	CGGATGAATGGGGATTCCTTA
5413_751170_x1	CCAGTAAAGCTGTAAGATTAA
5413_755072_x1	TACTTGGAGACATTATAGAGT
5413_756465_x1	TCATAAAGAAGCTCTTGAATT
5413_762389_x1	AGAGTTGAAGTTGTAAACTCC
5413_790020_x1	TGTTAAGACAAAGATCTCAGG
5413_804432_x1	CTGTCAAAACCCATATCAAAT
5413_828232_x1	AGTTCTCCAAATGTGGAAAAT
5413_832632_x1	ACTTGCAGTTAACTGTGGCCT
5413_834658_x1	CTCTTCATCCCCTTCATCATC
5413_837146_x1	ACTTCCTAACTTAATACCCTT
5413_839543_x1	TGCCATTCCTTCATTGACAAA
5413_844071_x1	TCAAAGAAGACTGAAATCTAA
5413_860739_x1	TGATGCAATGACGCGGAGGCA
5413_862803_x1	TTTTATATGTTGTTTGGCTGA
5413_881857_x1	CATCAACTTTTGGATACGAGT
5413_902292_x1	CATTACCTGCTATTTTCTGGA
5413_908325_x1	TGGGTGTGTGTCTCGGATGAA
5413_922176_x1	CTTCAACATTAAGTCTTGGCA
5413_939054_x1	TGAGGAGAAAGATCATGAAAT
5413_953181_x1	TCACGCGGTGGATTGAGGCAA
5413_957244_x1	TGGCTGAAGATAGTATAACTT
5413_959709_x1	ACATTAACAACAAATTCATGA
5413_993236_x1	TCCAGCAATTGCATGCAACTG
5413_996537_x1	TCTTTGAACCTAGTGGATGTA
5413_1025154_x1	GCATCTCCAAGAGACACTTCT
5413_1029937_x1	GGACTTGTTATCATTAACCGT
5413_1033777_x1	TGGAGTACATGTTTGTGCAAC
5413_1038612_x1	ACACAATACTTCAAATTGATC
5413_1041788_x1	TTTACACTTTGGCTGAGCTAC
5413_1058292_x1	TCTTCATTATTGCTTGAAGGT
5413_1063556_x1	TGAAATCGTAACTTCCCTGGC
5413_1066876_x1	TACATTAAATTGTTGCATCAT
5413_1068577_x1	AAAAAAGGTACTTGGTAACTG
5413_1129011_x1	CCTTCGGACAATTTCTTTACC
5413_1153366_x1	AACCTCGGAAACAGAACACGT
5413_1169713_x1	TGGAAGCCCTAACCCATGGTT
5413_1175258_x1	TGATTCAAGGGCTGCAAAGGA
5413_1209702_x1	CTACCCAGTCTGGTAAACTTT
5413_1219834_x1	CGTACATGCTGCCTGAAGTTC
5413_1229137_x1	TGTTTGCCTCTTACAGTCGAT
5413_1229473_x1	TTGTGAGAATTTAATTAAAAT
5413_1237467_x1	TTGAAGCATTTGAGATATCTT
5413_1240067_x1	TCCAAAAGATTGAGAGGCATT
5413_1247342_x1	AGGTGGTCCCGGTGCTATTGA
5413_1247681_x1	TCATCGGGGGTTGAGCGTTTT
5413_1250121_x1	CTTATCATTTTCATCCTGTTC
5413_1260295_x1	TGACTGAAATTTATTGGTAAG
5413_1281339_x1	AAATTGGTAATAACTTCCAGA
5413_1296520_x1	AATGTCTACCCTGCTTTGAAG
5413_1302875_x1	GTGTGGACAATGGAAGATGAT
5413_1302875_x1	GTGTGGACAATGGAAGATGAT
5413_1313924_x1	GACACAATGGCAGTGACCTTG
5413_1320589_x1	TTGACTCAGGATTCAATAAGG
5413_1320798_x1	CATCCTCTCAAACTCTTCTTC
5413_1328631_x1	CATTTGGTTCTTTCCCCCCAT
5413_1332820_x1	TGGAAGTTATTACCAATTTGC
5413_1339766_x1	TTAATAAATGAGCTTAGGGCC
5413_1361246_x1	TCGTATCCAAAAGTTGATGAT
5413_1367166_x1	CAATTGCATGTCCTCTGGCCT
5413_1389258_x1	TTTTGTTGATATCTGAGGGTA
5413_1395257_x1	CCACTTCTTCTGCAATTGGTT
5413_1431344_x1	GCAATGTCTGTTGAAAAAGTC
5413_1431835_x1	GAAGTTTATCATCCCATATCT
5413_1435069_x1	TCTAGACTGACTTAAAATATC
5413_1457471_x1	GAATGACTCTTAGTTCATAGC
5413_1478769_x1	AAAGTGGCATTAGATTTCCTT
5413_1478769_x1	AAAGTGGCATTAGATTTCCTT
5413_1498789_x1	GTTTCATATTCAAAATCGGAG
5413_1503775_x1	TCAGTGAGTTATGGAGCGTGT
5413_1550466_x1	TTTGGCAAGTGTCATTATATT
5413_1566276_x1	AAATGCTAACTTCAAGAGACC
5413_1580912_x1	AGAACCAAACCAATCCATCCC
5413_1598810_x1	TGATTTTCCACTCAAGTTGGA
5413_1605569_x1	GGTAGTGATGAATTGTTGCAC
5413_1611343_x1	GCAGATATTTCGCCACCAGTA
5413_1625170_x1	AACCACAAGCCATAACTGCAA
5413_1633230_x1	TGACACCAGAAACATTGAAGC
5413_1645631_x1	TATCCCACCTATGCAGATCAG
5413_1647050_x1	TCCTTCATCTCTAACAGTGGC
5413_1656790_x1	AGTGACATCAAAGCCTCCTTC
5413_1707037_x1	TCAATACTAAAAACATTTAAC
5413_1713782_x1	ACCATGGCTTCCAAGAGAGTA
5413_1717419_x1	CTTATAAGTCCTTTTCTGAGA
5413_1734694_x1	ATTTTTGAGGGGAAAAAAGAG
5413_1743089_x1	CCTGTTGAGAAGTTATACATA
5413_1762349_x1	TCGAAACAGACATTTACTAAC
5413_1787242_x1	TTATGGTCGCAATAGCCACAG
5413_1795133_x1	TTCTGAGTGTAGAAGCATGTT
5413_1798202_x1	CAACGAAGCAATTCCAATAAT
5413_1823103_x1	TGCGATATCTGTCTGTGTAGT
5413_1828723_x1	AGGAGACCTTCATGGTGATTT
5413_1830927_x1	TCAAATCTGTAGAACCATCTA
5413_1833769_x1	GTGGCACTGTACAGCTTGTCG
5413_1864850_x1	ATGGAACAAAGAATGTTGCCT
5413_1864923_x1	ATAATGGCCACACATCCTCCC
5413_1865329_x1	TTCTTAGCCCAAATTTGCACT
5413_1865479_x1	AGTACTCATGTCCAACATCTT
5413_1870925_x1	CAGAGGCATCACCCCCTAAGG
5413_1886605_x1	TCCAATCATTCATGATGCTGA
5413_1888228_x1	CTAGTCTTTTAATTGAGTGAT
5413_1900103_x1	TTTGATGGTTGTTTGTTAGAT
5413_1904337_x1	TGGACGAGCATATCGTCGTTG
5413_1911129_x1	ACTAGACACTCAGCTTGAGCT
5413_1912874_x1	GAGATCTTGGTGCTACACCTA
5413_1917442_x1	TTGTGGCTTAATGGTGAAGGC
5413_1940722_x1	ATCATTAACTCAAGAAGGTTA
5413_1951070_x1	GATTCAAGGCCAGATGATTGT
5413_1951070_x1	GATTCAAGGCCAGATGATTGT
5413_1953759_x1	TTTTGAATTCCTTGAAGGAAG
5413_1959594_x1	CAACACATTTGGCAGAGGTTG
5413_1961647_x1	TTTTCTTGTCAAACTCAAAAC
5413_1962446_x1	GATGAGAATGTGGAACCGCCA
5413_1971511_x1	TTCATGTGGAGAGAAAGCCTT
5413_1972881_x1	CTTCTCTCGTTTCTCCTGCTG
5413_1983004_x1	TTCTGGAAAACACTCAAGATT
5413_1985689_x1	CTCAATAATGAATTAAAACTG
5413_1985799_x1	CTAAAAAATCATAACTTAACT
5413_2002237_x1	TTCTCAGGTTGAATGTCAAAG
5413_2002594_x1	GTTATTCATCTCCTTGAAGGC
5413_2047923_x1	TTTCTGACATCGATAATGGCA
5413_2054896_x1	TCTCAAAATTGGTATGGTGAA
5413_2061634_x1	TCTCTTGAAGTTAGCATTTTG
5413_2076856_x1	TTGATTAAGCTTCGCTCATTG
5413_2085002_x1	CAGCATAGAACAAGTGATGAA
5413_2093068_x1	TGAGCCGTGGAATTTATGAGC
5413_2093664_x1	AATTTGATGTAAGATTTGTAG
5413_2097386_x1	TAAGGTCCTGAATTAGTTTCT
5413_2098057_x1	ATTTATAGGGTACACAAGGGC
5413_2111734_x1	TGTTCATTATTTCCCAAAGGT
5413_2114572_x1	CAAAAGAACAAAGGACTAACC
5413_2118690_x1	ACCGATTACTTCCAAAGTCCA
5413_2121561_x1	AGCAGCTCAGGCCAAAGGTCG
5413_2130623_x1	AGCATCATAATAGTAACAACA
5413_2171781_x1	TACCATGGTATGGCATAATAT
5413_2174604_x1	ATGACTAAAATGAGACAACCA
5413_2194316_x1	AACCTTTTTCTGGTTGAGTAT
5413_2194964_x1	TCTCCAACTCTTTATGCTTAA
5413_2199311_x1	GTGACTTCAATTCCTCTGTAT
5413_2219819_x1	CATCAAGAATAATGAGAACAT
5413_2222098_x1	ACTATTTGGAAGATGTTTGGG
5413_2224755_x1	ATGAATTTGTTGTTAATGTCA
5413_2239532_x1	TTAGTCCTTTGTTCTTTTGGA
5413_2244232_x1	AATGACAATAGATGTGAAGAA
5413_2278646_x1	ATATGGTAGGCCAAATTAATT
5413_2286631_x1	TTTTCTGACCCAGCAATTTAC
5413_2287981_x1	AGGCTTGAGCTCGATTGCCAT
5413_2292213_x1	CAACTAATGCGAGAGAACGCA
5413_2292674_x1	GAAGATGAGTCAGATGTGTTA
5413_2301951_x1	ATAGGATCCTCCCTTCTGCAA
5413_2321928_x1	AACCAGGCATGTCCAACCTTG
5413_2321928_x1	AACCAGGCATGTCCAACCTTG
Glyma01g39830.3
Glyma01g39830.4
Glyma01g42650.1
Glyma03g16224.1
Glyma03g16237.1
Glyma03g25621.1
Glyma07g09380.2
Glyma07g09380.3
Glyma07g13211.3
Glyma08g12320.2
Glyma08g12320.3
Glyma08g26390.1
Glyma09g21230.1
Glyma09g41340.2
Glyma09g41340.3
Glyma10g21970.1
Glyma11g05451.1
Glyma12g06150.1
Glyma13g26450.1
Glyma13g40660.2
Glyma13g40660.3
Glyma13g40660.4
Glyma14g33800.4
Glyma15g01640.3
Glyma15g01640.4
Glyma15g01640.5
Glyma15g01640.6
Glyma16g09963.1
Glyma16g09981.1
Glyma16g27544.1
Glyma16g33590.1
Glyma16g33590.2
Glyma17g08900.1
Glyma17g14020.1
Glyma18g08050.1
Glyma18g08050.2
Glyma18g49720.1
Glyma19g34860.1
Glyma20g01680.1
Glyma20g37180.1
ATCTTGCGATTTAATTTTCTT	Score: 2.0	Glyma19g39370.2
ATCTTTTCCCTCTTCACACTA	Score: 2.5	Glyma04g05091.1
ATCTTTTCCCTCTTCACACTA	Score: 2.5	Glyma04g05091.2
ATCTTTTCCCTCTTCACACTA	Score: 2.5	Glyma04g05091.3
CACAAAATGAAATTCAAACAA	Score: 2.5	Glyma19g04910.2
CACAAAATGAAATTCAAACAA	Score: 2.5	Glyma19g04910.3
TCAAAACTGACTTTAATACCA	Score: 2.5	Glyma08g20900.2
TTCTCAGGTTGAATGTCAAAG	Score: 2.5	Glyma13g05570.1
TTGACTCAGGATTCAATAAGG	Score: 2.2	Glyma20g20920.1
TTGACTCAGGATTCAATAAGG	Score: 2.2	Glyma20g20920.2
TTGACTCAGGATTCAATAAGG	Score: 2.2	Glyma10g26640.1
TTGCTGATGTTGTTGAGGCAC	Score: 2.0	Glyma07g33600.3
TTGCTGATGTTGTTGAGGCAC	Score: 2.0	Glyma07g33600.5
TTGCTGATGTTGTTGAGGCAC	Score: 2.0	Glyma07g33600.4
AAAGGGGTCAAAAAGGGTGAA	Glyma01g05190.2
AAAGGGGTCAAAAAGGGTGAA	Glyma01g05190.3
TGATGAAGGGGATGAAGAGGA	Glyma07g04480.1
ATCAGAATCATAATCATCACT	Glyma07g07190.1
ATCAGAATCATAATCATCACT	Glyma07g07221.1
CTCTTCATCCCCTTCATCATC	Glyma08g00850.1
ATCAGAATCATAATCATCACT	Glyma09g26280.1
ATCAGAATCATAATCATCACT	Glyma09g26280.3
ATCAGAATCATAATCATCACT	Glyma09g26280.4
ATCAGAATCATAATCATCACT	Glyma09g26280.5
TAAGTGGAAAGGTTTAAAAGA	Glyma10g24590.1
TAAGTGGAAAGGTTTAAAAGA	Glyma10g24590.2
CTTATCATTTTCATCCTGTTC	Glyma10g43090.1
ATCTTTGGGTATAGTGACTGA	Glyma11g12060.1
ATCAGAATCATAATCATCACT	Glyma16g03630.1
ATCAGAATCATAATCATCACT	Glyma17g33680.1
CTCTTCATCCCCTTCATCATC	Glyma19g39971.1
CTCTTCATCCCCTTCATCATC	Glyma19g39971.2
AGGTGGTCCCGGTGCTATTGA	Glyma20g04870.1
AGGTGGTCCCGGTGCTATTGA	Glyma20g04870.2
CTTATCATTTTCATCCTGTTC	Glyma20g23830.1
CCATTTGCTCTTCTTACGAGT	Glyma20g31060.2
