# Supplementary material for: Novel MiRNA and PhasiRNA Biogenesis Networks in Soybean Roots from Two Sister Lines That Are Resistant and Susceptible to SCN Race 4
Source: PLoS One. 2014 Oct 30;9(10):e110051. doi: 10.1371/journal.pone.0110051 (PMC4214822; doi:10.1371/journal.pone.0110051)
Supplement: Table S4 — Differential expressed soybean miRNAs. (XLS) [file pone.0110051.s009.xls]

## Sheet: Additional file 9, TableS4
Table S4. Differential expressed soybean miRNAs
	miRNA	5373(RPM)	5413(RPM)
1	gma-miR160a-5p	2573.04	414.068
2	gma-miR160C1	152	0
3	gma-miR393C1	3323	55
4	gma-miR398a	591.899	60.678
5	gma-miR398c	132.405	17.2881
6	gma-miR399a	156.582	16.9492
7	gma-miR399d	78.7342	10.5085
8	gma-miR399C3	153	0
9	gma-miR399C5	63	0
10	gma-miR399C7	537	0
11	gma-miR4412-5p	1784	268
12	gma-miR157C5	276	0
13	gma-miR159C1	2401	0
14	gma-miR2109C1	21019	4187
15	gma-miRC2	257	0
16	gma-miRC4	11	0
17	gma-miRC6	270	0
18	gma-miRC10	17	0
19	gma-miRC18	81.36	0
20	gma-miRC19	32	0
21	gma-miRC31	15	0
22	gma-miRC32	80	0
23	gma-miRC36	12.4	0
24	gma-miRC38	41	0
25	gma-miRC46	11.77	0
26	gma-miRC52	16	0
27	gma-miRC58	15	0
28	gma-miRC71	25	2
29	gma-miR862a	12	0
30	gma-miR862b	11	0
31	gma-miR156C1	0	266
32	gma-miR395C1	0	36
33	gma-miR172C1	0	17
34	gma-miRC49	0	40
