# Supplementary material for: Novel MiRNA and PhasiRNA Biogenesis Networks in Soybean Roots from Two Sister Lines That Are Resistant and Susceptible to SCN Race 4
Source: PLoS One. 2014 Oct 30;9(10):e110051. doi: 10.1371/journal.pone.0110051 (PMC4214822; doi:10.1371/journal.pone.0110051)
Supplement: Table S5 — miRNA and primer sequences. (XLSX) [file pone.0110051.s010.xlsx]

## Sheet: Sheet1
Table S5 miRNA and primer sequences.
gma-miR160a	miRNA sequence	UGCCUGGCUCCCUGUAUGCCA
	RT primer	GTCGTATCCAGTGCAGGGTCCGAGGTATTCGCACTGGATACGACTGGCAT
	Forward primer	CATGAGTGCCTGGCTCCTGT
gma-miR398a	miRNA sequence	UGUGUUCUCAGGUCACCCCUU
	RT primer	GTCGTATCCAGTGCAGGGTCCGAGGTATTCGCACTGGATACGACAAGGGG
	Forward primer	CCGGAGTGTGTTCTCAGGTC
gma-miR398c	miRNA sequence	UGUGUUCUCAGGUCGCCCCUG
	RT primer	GTCGTATCCAGTGCAGGGTCCGAGGTATTCGCACTGGATACGACCTGGGG
	Forward primer	CAGGAGTGTGTTCTCAGGTCG
gma-miR399a	miRNA sequence	UGCCAAAGGAGAGUUGCCCUG
	RT primer	GTCGTATCCAGTGCAGGGTCCGAGGTATTCGCACTGGATACGACCAGGGC
	Forward primer	CAGGCGTGCCAAAGGAGAGT
gma-miR399d	miRNA sequence	UGCCAAAGGAGAUUUGCCCAG
	RT primer	GTCGTATCCAGTGCAGGGTCCGAGGTATTCGCACTGGATACGACCTGGGC
	Forward primer	CCGGCGTGCCAAAGGAGATT
gma-miR4412-5p	miRNA sequence	UGUUGCGGGUAUCUUUGCCUC
	RT primer	GTCGTATCCAGTGCAGGGTCCGAGGTATTCGCACTGGATACGACGAGGCT
	Forward primer	GGCGCTGTTGCGGGTATCTT
gma-miR862a	miRNA sequence	UGCUGGAUGUCUUUGAAGGAAU
	RT primer	GTCGTATCCAGTGCAGGGTCCGAGGTATTCGCACTGGATACGACATTCCT
	Forward primer	GCGCGTGCTGGATGTCTTTG
gma-miR156C1	miRNA sequence	CUGACAGAAGAUAGAGAGCAC
	RT primer	GTCGTATCCAGTGCAGGGTCCGAGGTATTCGCACTGGATACGACGTGCTC
	Forward primer	GGAGCTCTGACAGAAGATAG
gma-miR160C1	miRNA sequence	GUGCCUGGCUCCCUGUAUGCC
	RT primer	GTCGTATCCAGTGCAGGGTCCGAGGTATTCGCACTGGATACGACGGACATA
	Forward primer	GTATATGTGCCTGGCTCCCTG
gma-miR157C5	miRNA sequence	GCUCUCUAGUCUUCUGUCAUC
	RT primer	GTCGTATCCAGTGCAGGGTCCGAGGTATTCGCACTGGATACGACGATGAC
	Forward primer	GCAGGCGCTCTCTAGTCTTC
gma-miR159C1	miRNA sequence	CUUCCAUAUCUGGGGAGCUUC
	RT primer	GTCGTATCCAGTGCAGGGTCCGAGGTATTCGCACTGGATACGACGAAGCTC
	Forward primer	CGCGAGCTTCCATATCTGGG
gma-miR172C1	miRNA sequence	GUAGCAUCAUCAAGAUUCACA
	RT primer	GTCGTATCCAGTGCAGGGTCCGAGGTATTCGCACTGGATACGACTGTGAA
	Forward primer	GACGGTGTAGCATCATCAAG
gma-miR2109C1	miRNA sequence	UGCGAGUGUCUUCGCCUCUGA
	RT primer	GTCGTATCCAGTGCAGGGTCCGAGGTATTCGCACTGGATACGAC
	Forward primer	GCACCTGAAGTGTTTGGGGG
gma-miR393C1	miRNA sequence	UCCAAAGGGAUCGCAUUGAUC
	RT primer	GTCGTATCCAGTGCAGGGTCCGAGGTATTCGCACTGGATACGACGATCTT
	Forward primer	GGAGCATCCAAAGGGATCGC
gma-miR395C1	miRNA sequence	UGAAGUGUUUGGGGGAACUCC
	RT primer	GTCGTATCCAGTGCAGGGTCCGAGGTATTCGCACTGGATACGACGGAGTT
	Forward primer	GCAGCTGAAGTGTTTGGGGG
gma-miR399C3	miRNA sequence	UGCCAAAGGAGAUUUGCCCUG
	RT primer	GTCGTATCCAGTGCAGGGTCCGAGGTATTCGCACTGGATACGACCTGGGC
	Forward primer	GGAGCCTGCCAAAGGAGATT
gma-miR399C5	miRNA sequence	UGCCAAGGGAGAGUUGCCCUG
	RT primer	GTCGTATCCAGTGCAGGGTCCGAGGTATTCGCACTGGATACGACCAGGGC
	Forward primer	GAGGCTGCCAAGGGAGAGTT
gma-miR399C7	miRNA sequence	GGGCUUCUCUUUAUUGGCAGG
	RT primer	GTCGTATCCAGTGCAGGGTCCGAGGTATTCGCACTGGATACGACCCTGCC
	Forward primer	GGCGCCGGGCTTCTCTTTAT
gma-miRC2	miRNA sequence	AAAUCAUGACUUUCUCUUGUA
	RT primer	GTCGTATCCAGTGCAGGGTCCGAGGTATTCGCACTGGATACGACTACAAG
	Forward primer	GCGCCGAAATCATGACTTTC
gma-miRC4	miRNA sequence	ACUGCUAUUCCCAUUUCUAAA
	RT primer	GTCGTATCCAGTGCAGGGTCCGAGGTATTCGCACTGGATACGACTTTAGA
	Forward primer	GCGACACTGCTATTCCCATT
gma-miRC6	miRNA sequence	AGAGGUGUAUGGAGUGAGAGA
	RT primer	GTCGTATCCAGTGCAGGGTCCGAGGTATTCGCACTGGATACGACTCTCTC
	Forward primer	GCGCGAGAGGTGTATGGAGT
gma-miRC10	miRNA sequence	AUACAUAUCGUGUUGCCAAGC
	RT primer	GTCGTATCCAGTGCAGGGTCCGAGGTATTCGCACTGGATACGACGCTTGG
	Forward primer	GGCGCATACATATCGTGTTG
gma-miRC18	miRNA sequence	CCCAUACCACUGUUUUUCCUC
	RT primer	GTCGTATCCAGTGCAGGGTCCGAGGTATTCGCACTGGATACGACGAGGAA
	Forward primer	GACTGCCCATACCACTGTTT
gma-miRC19	miRNA sequence	CCUAACUGAAAAUUCUUAAAG
	RT primer	GTCGTATCCAGTGCAGGGTCCGAGGTATTCGCACTGGATACGACACTTTAA
	Forward primer	GCGCGCCTAACTGAAAATTC
gma-miRC31	miRNA sequence	GAGCUUUAUGGAUCACCUGAU
	RT primer	GTCGTATCCAGTGCAGGGTCCGAGGTATTCGCACTGGATACGACATCAGG
	Forward primer	GGCGCCGAGCTTTATGGATC
gma-miRC32	miRNA sequence	GAGUUCCCUGCACUCCAAGUC
	RT primer	GTCGTATCCAGTGCAGGGTCCGAGGTATTCGCACTGGATACGACAGACTTG
	Forward primer	AGATTGAGTTCCCTGCACTC
gma-miRC36	miRNA sequence	GCUCUCUAGGCUUCUGUCAUC
	RT primer	GTCGTATCCAGTGCAGGGTCCGAGGTATTCGCACTGGATACGACGATGTC
	Forward primer	GCAGGTGCTCTCTAGGCTTC
gma-miRC38	miRNA sequence	GGCCAAACCUAAAAGAUUCCA
	RT primer	GTCGTATCCAGTGCAGGGTCCGAGGTATTCGCACTGGATACGACTGGAAT
	Forward primer	GACTCGGCCAAACCTAAAAG
gma-miRC46	miRNA sequence	GUUUGAUGAUGAUGUUACCGA
	RT primer	GTCGTATCCAGTGCAGGGTCCGAGGTATTCGCACTGGATACGACTCGGTA
	Forward primer	GCCGGCGTTTGATGATGATG
gma-miRC49	miRNA sequence	GUUUGUAAAUCAUGACUUUCU
	RT primer	GTCGTATCCAGTGCAGGGTCCGAGGTATTCGCACTGGATACGACTGTTTG
	Forward primer	GGCGCCGTTTGTAAATCATG
gma-miRC52	miRNA sequence	UAUGAGAGAAAGCCAUGACUU
	RT primer	GTCGTATCCAGTGCAGGGTCCGAGGTATTCGCACTGGATACGACAAGTCT
	Forward primer	GCCGGCTATGAGAGAAAGCC
gma-miRC58	miRNA sequence	UCUCCCUCAAGGGCUUCUCGC
	RT primer	GTCGTATCCAGTGCAGGGTCCGAGGTATTCGCACTGGATACGACAGCGAG
	Forward primer	AGTATCTCCCTCAAGGGCTT
gma-miRC71	miRNA sequence	UGCUUUAAGAAUUUCAGUUAU
	RT primer	GTCGTATCCAGTGCAGGGTCCGAGGTATTCGCACTGGATACGACATAACT
	Forward primer	GCCGGCTGCTTTAAGAATTTC
gma-miRC75	miRNA sequence	UUAAAGUGCUUCACUUUGUGG
	RT primer	GTCGTATCCAGTGCAGGGTCCGAGGTATTCGCACTGGATACGACCCACAA
	Forward primer	GCGCGTTAAAGTGCTTCACT
U6_snRNA	U6FW	GGGGACATCCGATAAAATTGG
	U6RV	GGACCATTTCTCGATTTGTGC
universal	universalRV	GTGCAGGGTCCGAGGTATTC
